# Supplementary material for: SMAD6 overexpression leads to accelerated myogenic differentiation of LMNA mutated cells
Source: Sci Rep. 2018 Apr 4;8:5618. doi: 10.1038/s41598-018-23918-x (PMC5884786; doi:10.1038/s41598-018-23918-x)
Supplement: Supplementary file 2 — Supplementary Dataset 1 [file 41598_2018_23918_MOESM2_ESM.xlsx]

## Sheet: Feuil1
SPOTID	logFC	Fold Change LMNA/WT	AveExpr	t	P,Value	adj,P,Val	-log10 adj,P,Val	B	SPOTID2	TargetID	ProbeID	SPECIES	SOURCE	SEARCH_KEY	TRANSCRIPT	ILMN_GENE	SOURCE_REFERENCE_ID	REFSEQ_ID	UNIGENE_ID	ENTREZ_GENE_ID	GI	ACCESSION	SYMBOL	PROTEIN_PRODUCT	PROBE_ID	ARRAY_ADDRESS_ID	PROBE_TYPE	PROBE_START	PROBE_SEQUENCE	CHROMOSOME	PROBE_CHR_ORIENTATION	PROBE_COORDINATES	CYTOBAND	DEFINITION	ONTOLOGY_COMPONENT	ONTOLOGY_PROCESS	ONTOLOGY_FUNCTION	SYNONYMS	OBSOLETE_PROBE_ID
16988	-4.91248	0.033	10.2954481913515	-33.6944064643222	2.04e-16	2.27e-13	12.644	27.6991223466394	16988	EIF2S3Y	6960730	Mus musculus	RefSeq	ILMN_221008	ILMN_221008	EIF2S3Y	NM_012011.1	NM_012011.1		26908	7242147	NM_012011.1	Eif2s3y	NP_036141.1	ILMN_1241001	6960730	S	1653	GTTGTAGCTTGATAGTTAACAACTGTTGCTGTGCACCACTGAACTTACAG		+	364923-364972	YqA1	Mus musculus eukaryotic translation initiation factor 2, subunit 3, structural gene Y-linked (Eif2s3y), mRNA.		The chemical reactions and pathways resulting in the formation of a protein. This is a ribosome-mediated process in which the information in messenger RNA (mRNA) is used to specify the sequence of amino acids in the protein [goid 6412] [evidence IEA]	Interacting selectively with GTP, guanosine triphosphate [goid 5525] [evidence IEA]; Functions in the initiation of ribosome-mediated translation of mRNA into a polypeptide [goid 3743] [evidence IEA]; Interacting selectively with a nucleotide, any compoun	Tfy; Spy; Eif-2gy	Tfy; Spy; Eif-2gy
29029	-4.81272	0.036	11.0767611367418	-52.3998431501119	1.72e-19	8.02e-16	15.0958	33.6409848997384	29029	MCM6	3990243	Mus musculus	RefSeq	ILMN_218086	ILMN_218086	MCM6	NM_008567.1	NM_008567.1		17219	6678831	NM_008567.1	Mcm6	NP_032593.1	ILMN_1217331	3990243	S	2788	TCTTCATGTATAGGAAAAGCCTGCTGCATTTGTCATACATGTGTCTGTGG	1	-	130228231-130228280	1qE4	Mus musculus minichromosome maintenance deficient 6 (MIS5 homolog, S. pombe) (S. cerevisiae) (Mcm6), mRNA.	A membrane-bounded organelle of eukaryotic cells in which chromosomes are housed and replicated. In most cells, the nucleus contains all of the cell's chromosomes except the organellar chromosomes, and is the site of RNA synthesis and processing. In some species, or in specialized cell types, RNA metabolism or DNA replication may be absent [goid 5634] [evidence IDA]	Any process that modulates the frequency, rate or extent of DNA-dependent transcription [goid 6355] [evidence IEA]; The process whereby new strands of DNA are synthesized. The template for replication can either be an existing DNA molecule or RNA [goid 62	Interacting selectively with a nucleotide, any compound consisting of a nucleoside that is esterified with (ortho)phosphate or an oligophosphate at any hydroxyl group on the ribose or deoxyribose moiety [goid 166] [evidence IEA]; Interacting selectively w	ASP-l1; Mcmd6; D1Wsu22e	ASP-l1; Mcmd6; D1Wsu22e
20172	-3.54914	0.085	9.79470979482439	-31.1959526834826	6.98e-16	5.66e-13	12.2472	26.5712592391366	20172	GSTP2	4920450	Mus musculus	RefSeq	ILMN_258260	ILMN_258260	GSTP2	NM_181796.2	NM_181796.2		14869	45597456	NM_181796.2	Gstp2	NP_861461.1	ILMN_2917386	4920450	S	16	CTATTCAGCACTTGATCCCCACTTCTCTCTGCACAGCAGCCATGCCGCCG	19	-	4041930-4041938:4042165-4042165:4042166-4042205	19qA	Mus musculus glutathione S-transferase, pi 2 (Gstp2), mRNA.		The chemical reactions and pathways, including anabolism and catabolism, by which living organisms transform chemical substances. Metabolic processes typically transform small molecules, but also include macromolecular processes such as DNA repair and rep	Catalysis of the transfer of a group, e.g. a methyl group, glycosyl group, acyl group, phosphorus-containing, or other groups, from one compound (generally regarded as the donor) to another compound (generally regarded as the acceptor). Transferase is the	Gst3; GSTpiA; Gst-3	Gst3; GSTpiA; Gst-3
29331	-3.3295	0.099	9.47616679455177	-29.2581585954286	1.94e-15	1.29e-12	11.8894	25.6179279173083	29331	MGST1	3190438	Mus musculus	RefSeq	ILMN_216289	ILMN_216289	MGST1	NM_019946.4	NM_019946.4		56615	141802796	NM_019946.4	Mgst1	NP_064330.2	ILMN_2669416	3190438	S	251	CGCTGGCTTTGGCAAGGGAGAGAATGCCAAGAAGTTTGTTCGCACTGACG	6	+	138099312-138099361	6qG1	Mus musculus microsomal glutathione S-transferase 1 (Mgst1), mRNA.	The irregular network of unit membranes, visible only by electron microscopy, that occurs in the cytoplasm of many eukaryotic cells. The membranes form a complex meshwork of tubular channels, which are often expanded into slitlike cavities called cisternae. The ER takes two forms, rough (or granular), with ribosomes adhering to the outer surface, and smooth (with no ribosomes attached) [goid 5783…	The chemical reactions and pathways involving glutathione, the tripeptide glutamylcysteinylglycine, which acts as a coenzyme for some enzymes and as an antioxidant in the protection of sulfhydryl groups in enzymes and other proteins; it has a specific rol	Catalysis of the transfer of a group, e.g. a methyl group, glycosyl group, acyl group, phosphorus-containing, or other groups, from one compound (generally regarded as the donor) to another compound (generally regarded as the acceptor). Transferase is the	Gst; 1500002K10Rik	Gst; 1500002K10Rik
44989	-3.27849	0.103	9.46198023293269	-27.6660146826984	4.71e-15	2.75e-12	11.5607	24.7768240567296	44989	ZFP68	1070053	Mus musculus	RefSeq	ILMN_188057	ILMN_188057	ZFP68	NM_013844.2	NM_013844.2		24135	113681056	NM_013844.2	Zfp68	NP_038872.1	ILMN_2455192	1070053	S	2165	GGGACCCTGTGATTGGAAAACACTTATCCAAAGGTCAGATCTTACTGTAC	5	-	139047396-139047445	5qG2	Mus musculus zinc finger protein 68 (Zfp68), transcript variant 1, mRNA.			Interacting selectively with any metal ion [goid 46872] [evidence IEA]; Interacting selectively with zinc (Zn) ions [goid 8270] [evidence IEA]	KRAZ2; mszf49; mszf22	KRAZ2; mszf49; mszf22
11392	-3.16366	0.112	8.48779757095584	-35.0813494398957	1.07e-16	1.56e-13	12.8069	28.2810779415225	11392	CASP4	5290017	Mus musculus	RefSeq	ILMN_213344	ILMN_213344	CASP4	NM_007609.1	NM_007609.1		12363	6671681	NM_007609.1	Casp4	NP_031635.1	ILMN_2811737	5290017	S	942	CCCCACATCACTTGTCCTACCGAGACAAAACAGGAGGCTCTTACTTCATC	9	+	5327314-5327319:5328433-5328476	9qA1	Mus musculus caspase 4, apoptosis-related cysteine peptidase (Casp4), mRNA.	The living contents of a cell; the matter contained within (but not including) the plasma membrane, usually taken to exclude large vacuoles and masses of secretory or ingested material. In eukaryotes it includes the nucleus and cytoplasm [goid 5622] [evidence IEA]	A form of programmed cell death induced by external or internal signals that trigger the activity of proteolytic caspases, whose actions dismantle the cell and result in cell death. Apoptosis begins internally with condensation and subsequent fragmentatio	Catalysis of the hydrolysis of various bonds, e.g. C-O, C-N, C-C, phosphoric anhydride bonds, etc. Hydrolase is the systematic name for any enzyme of EC class 3 [goid 16787] [evidence IEA]; Catalysis of the hydrolysis of peptide bonds in a polypeptide cha	Caspl; Casp11; ich-3; Caspase-11	Caspl; Casp11; ich-3; Caspase-11
8504	-3.08109	0.118	9.22701944268585	-32.5409504586421	3.56e-16	3.46e-13	12.4609	27.1917305003218	8504	ARV1	1980682	Mus musculus	RefSeq	ILMN_224531	ILMN_224531	ARV1	NM_026855.1	NM_026855.1		68865	21312117	NM_026855.1	Arv1	NP_081131.1	ILMN_2836173	1980682	S	946	CCCCAAAAGATCTGAACCACCTATACCAAGGCTGAACGCTCTCAGGCAGC	8	+	127619994-127620043	8qE2	Mus musculus ARV1 homolog (yeast) (Arv1), mRNA.	Penetrating at least one phospholipid bilayer of a membrane. May also refer to the state of being buried in the bilayer with no exposure outside the bilayer. When used to describe a protein, indicates that all or part of the peptide sequence is embedded in the membrane [goid 16021] [evidence IEA]; Double layer of lipid molecules that encloses all cells, and, in eukaryotes, many organelles; may be…	The chemical reactions and pathways involving lipids, compounds soluble in an organic solvent but not, or sparingly, in an aqueous solvent. Includes fatty acids; neutral fats, other fatty-acid esters, and soaps; long-chain (fatty) alcohols and waxes; sphi		AW121084; 1110067L22Rik; AI461928	AW121084; 1110067L22Rik; AI461928
41555	-3.04408	0.121	9.1166401058894	-34.1594887259127	1.64e-16	1.93e-13	12.7144	27.8975946447728	41555	TM7SF3	540543	Mus musculus	RefSeq	ILMN_192794	ILMN_245475	TM7SF3	NM_026281.2	NM_026281.2		67623	119964707	NM_026281.2	Tm7sf3	NP_080557.2	ILMN_2491392	540543	S	3038	CTGGCTTGTCACATGCTTGCATTTTAGTTGTACAGATTGTTGGAGAACTA	6	-	146551022-146551071	6qG3	Mus musculus transmembrane 7 superfamily member 3 (Tm7sf3), mRNA.	Penetrating at least one phospholipid bilayer of a membrane. May also refer to the state of being buried in the bilayer with no exposure outside the bilayer. When used to describe a protein, indicates that all or part of the peptide sequence is embedded in the membrane [goid 16021] [evidence IEA]; Double layer of lipid molecules that encloses all cells, and, in eukaryotes, many organelles; may be…			2010003B14Rik; NARP1	NARP1; 2010003B14Rik
11565	-2.89764	0.134	10.529771827886	-32.171245438958	4.28e-16	3.99e-13	12.399	27.0243599547464	11565	CCDC5	610689	Mus musculus	RefSeq	ILMN_223464	ILMN_223464	CCDC5	NM_146089.2	NM_146089.2		225745	118130237	NM_146089.2	Ccdc5	NP_666201.1	ILMN_1250852	610689	S	915	GAGATGATGATGTCTCTATTAGTAAAACAACAGGGTTCGCTTCTGCCTTT	18	-	77996345-77996394	18qE3	Mus musculus coiled-coil domain containing 5 (Ccdc5), mRNA.	All of the contents of a cell excluding the plasma membrane and nucleus, but including other subcellular structures [goid 5737] [evidence IEA]; Any of the long, generally straight, hollow tubes of internal diameter 12-15 nm and external diameter 24 nm found in a wide variety of eukaryotic cells; each consists (usually) of 13 protofilaments of polymeric tubulin, staggered in such a manner that the…	Progression through mitosis, the division of the eukaryotic cell nucleus to produce two daughter nuclei that, usually, contain the identical chromosome complement to their mother [goid 7067] [evidence IEA]; The progression of biochemical and morphological	Elemental activities, such as catalysis or binding, describing the actions of a gene product at the molecular level. A given gene product may exhibit one or more molecular functions [goid 3674] [evidence ND ]	HEI-C; MGC36238; BC024400	HEI-C; MGC36238; BC024400
147	-2.79728	0.144	10.8928512647476	-31.2223517320526	6.89e-16	5.66e-13	12.2472	26.5837502641198	147	NECAP2	4810746	Mus musculus	MEEBO	ILMN_224106	ILMN_224106	1110005F07RIK	scl23602.11_383				31560260	NM_025383	1110005F07Rik		ILMN_2774882	4810746	S	1683	GAGGGAGCTCTGTCAGCCGGAAGTTCAGGCCACCAGACGTAGTGATTTGT
6992	-2.71533	0.152	13.0053402122868	-13.9119201479185	2.02e-10	2.22e-08	7.65365	14.1455295801715	6992	ACTB	4640114	Mus musculus	RefSeq	Actb	ILMN_207561	ACTB	NM_007393.3	NM_007393.3		11461	145966868	NM_007393.3	Actb	NP_031419.1	ILMN_1377923	4640114	S	1610	TCGCGTCCATGCCCTGAGTCCACCCCGGGGAAGGTGACAGCATTGCTTCT				5qG2	Mus musculus actin, beta (Actb), mRNA.	All of the contents of a cell excluding the plasma membrane and nucleus, but including other subcellular structures [goid 5737] [evidence IEA]; Any of the various filamentous elements that form the internal framework of cells, and typically remain after treatment of the cells with mild detergent to remove membrane constituents and soluble components of the cytoplasm. The term embraces intermediat…		Interacting selectively with a nucleotide, any compound consisting of a nucleoside that is esterified with (ortho)phosphate or an oligophosphate at any hydroxyl group on the ribose or deoxyribose moiety [goid 166] [evidence IEA]; Interacting selectively w	Actx; E430023M04Rik; beta-actin	Actx; E430023M04Rik; beta-actin
14977	-2.67982	0.156	10.501453659589	-30.3079109145538	1.11e-15	7.91e-13	12.1018	26.1434580808701	14977	DDX3Y	6510477	Mus musculus	RefSeq	ILMN_214603	ILMN_214603	DDX3Y	NM_012008.1	NM_012008.1		26900	25141234	NM_012008.1	Ddx3y	NP_036138.1	ILMN_2899599	6510477	S	3662	TGTGGCCAGCCTGTTCTGCATAGTGAGTTCCAGGACAGCTAGGGCTCTAC		-	598925-598974	YqA1	Mus musculus DEAD (Asp-Glu-Ala-Asp) box polypeptide 3, Y-linked (Ddx3y), mRNA.	All of the contents of a cell excluding the plasma membrane and nucleus, but including other subcellular structures [goid 5737] [evidence IEA]; A membrane-bounded organelle of eukaryotic cells in which chromosomes are housed and replicated. In most cells, the nucleus contains all of the cell's chromosomes except the organellar chromosomes, and is the site of RNA synthesis and processing. In some …		Catalysis of the hydrolysis of various bonds, e.g. C-O, C-N, C-C, phosphoric anhydride bonds, etc. Hydrolase is the systematic name for any enzyme of EC class 3 [goid 16787] [evidence IEA]; Catalysis of the reaction: NTP + H2O = NDP + phosphate to drive t	D1Pas1-rs1; 8030469F12Rik; Dby	D1Pas1-rs1; 8030469F12Rik; Dby
18335	-2.65996	0.158	8.81653802573521	-27.1153574237531	6.48e-15	3.43e-12	11.4647	24.4727193911016	18335	FMO1	240437	Mus musculus	Riken	ILMN_204070	ILMN_204070	FMO1	ri|A630093H08|PX00148K05|AK042457|1488					AK042457	Fmo1		ILMN_2562131	240437	S	1312	AACTCTGACTCAGCGAACTCAGCCTGAGCTGTGGACTGTCAGCAAACACC						The irregular network of unit membranes, visible only by electron microscopy, that occurs in the cytoplasm of many eukaryotic cells. The membranes form a complex meshwork of tubular channels, which are often expanded into slitlike cavities called cisternae. The ER takes two forms, rough (or granular), with ribosomes adhering to the outer surface, and smooth (with no ribosomes attached) [goid 5783…	The process of removal or addition of one or more electrons with or without the concomitant removal or addition of a proton or protons [goid 55114] [evidence IEA]	Catalysis of the incorporation of one atom from molecular oxygen into a compound and the reduction of the other atom of oxygen to water [goid 4497] [evidence IEA]; Catalysis of an oxidation-reduction (redox) reaction, a reversible chemical reaction in whi
12118	-2.54323	0.172	10.4635705083653	-17.5860138629009	5.71e-12	1.22e-09	8.91364	17.7802562911107	12118	CDKN1C	4570451	Mus musculus	RefSeq	ILMN_219392	ILMN_219392	CDKN1C	NM_009876.3	NM_009876.3		12577	141803290	NM_009876.3	Cdkn1c	NP_034006.2	ILMN_2708203	4570451	S	1785	GCCCATACCAACTGCCCAGGGCTCCTCGTCCGCCAGGTTCTAAATAAAGA	7	-	150644259-150644308	7qF5	Mus musculus cyclin-dependent kinase inhibitor 1C (P57) (Cdkn1c), mRNA.	A membrane-bounded organelle of eukaryotic cells in which chromosomes are housed and replicated. In most cells, the nucleus contains all of the cell's chromosomes except the organellar chromosomes, and is the site of RNA synthesis and processing. In some species, or in specialized cell types, RNA metabolism or DNA replication may be absent [goid 5634] [evidence IDA]	The progression of biochemical and morphological phases and events that occur in a cell during successive cell replication or nuclear replication events. Canonically, the cell cycle comprises the replication and segregation of genetic material followed by	Stops, prevents or reduces the activity of a protein kinase, an enzyme which phosphorylates a protein [goid 4860] [evidence IEA]; Catalysis of the transfer of a phosphate group, usually from ATP, to a substrate molecule [goid 16301] [evidence IEA]; Stops,	p57Kip2; AL024410; Kip2; p57(kip2); CDKI	p57Kip2; AL024410; Kip2; p57(kip2); CDKI
7795	-2.53795	0.172	8.96987993832716	-27.3339061507669	5.7e-15	3.17e-12	11.4989	24.5942602969338	7795	AMIGO2	2470753	Mus musculus	RefSeq	ILMN_193798	ILMN_240459	AMIGO2	NM_178114.3	NM_178114.3		105827	66392590	NM_178114.3	Amigo2	NP_835215.1	ILMN_2678355	2470753	S	2672	CTTATAACATCCACAGGGTTCTGCCACATCCCATGTAGTGCAAAGGGACA	15	-	97074832-97074881	15qF1	Mus musculus adhesion molecule with Ig like domain 2 (Amigo2), mRNA.	A membrane-bounded organelle of eukaryotic cells in which chromosomes are housed and replicated. In most cells, the nucleus contains all of the cell's chromosomes except the organellar chromosomes, and is the site of RNA synthesis and processing. In some species, or in specialized cell types, RNA metabolism or DNA replication may be absent [goid 5634] [evidence IEA]; Penetrating at least one phos…	The attachment of a cell, either to another cell or to an underlying substrate such as the extracellular matrix, via cell adhesion molecules [goid 7155] [evidence ISO]; The attachment of an adhesion molecule in one cell to an identical molecule in an adja	Interacting selectively with any protein or protein complex (a complex of two or more proteins that may include other nonprotein molecules) [goid 5515] [evidence IEA]	AI415330; AW208913; Ali1	AI415330; AW208913; Ali1
30765	-2.49204	0.178	8.28025186118732	-28.3558253159121	3.19e-15	1.95e-12	11.71	25.1480221545651	30765	NEFM	1820196	Mus musculus	RefSeq	ILMN_251711	ILMN_251711	NEFM	NM_008691.2	NM_008691.2		18040	112363106	NM_008691.2	Nefm	NP_032717.2	ILMN_2938820	1820196	S	2725	CCCAGGGTGACTAAGATCGGAGTCCGTTGCAAAAGGTTAAGCCATACGAC	14	-	68738057-68738093:68738094-68738106	14qD1	Mus musculus neurofilament, medium polypeptide (Nefm), mRNA.	The long process of a neuron that conducts nerve impulses, usually away from the cell body to the terminals and varicosities, which are sites of storage and release of neurotransmitter [goid 30424] [evidence IDA]; A type of intermediate filament found in the core of neuronal axons. Neurofilaments are heteropolymers composed of three type IV polypeptides: NF-L, NF-M, and NF-H (for low, middle, and…	A process that is carried out at the cellular level which results in the formation, arrangement of constituent parts, or disassembly of cytoskeletal structures comprising intermediate filaments and their associated proteins [goid 45104] [evidence IMP]; An	The action of a molecule that contributes to the structural integrity of a complex or assembly within or outside a cell [goid 5198] [evidence IEA]	NF165; NF160; Nfm; NF-M; Nef3	NF165; NF160; Nfm; NF-M; Nef3
37598	-2.42104	0.187	9.58114928897148	-27.2864497068504	5.86e-15	3.18e-12	11.4976	24.5679638582535	37598	SATB1	70386	Mus musculus	RefSeq	ILMN_186650	ILMN_247053	SATB1	NM_009122.1	NM_009122.1		20230	6677850	NM_009122.1	Satb1	NP_033148.1	ILMN_1220726	70386	S	2859	CTTTAGTAATTCTTCTGTAACCCGCCACACTAGTCTTTGGAAACTGGCCC	17	-	51878807-51878856	17qC	Mus musculus special AT-rich sequence binding protein 1 (Satb1), mRNA.	A membrane-bounded organelle of eukaryotic cells in which chromosomes are housed and replicated. In most cells, the nucleus contains all of the cell's chromosomes except the organellar chromosomes, and is the site of RNA synthesis and processing. In some species, or in specialized cell types, RNA metabolism or DNA replication may be absent [goid 5634] [evidence IEA]; A condensed form of chromatin…	Any process that results in the specification, formation or maintenance of the physical structure of eukaryotic chromatin [goid 6325] [evidence IDA]; Any process that modulates the frequency, rate or extent of DNA-dependent transcription [goid 6355] [evid	The function of binding to a specific DNA sequence in order to modulate transcription. The transcription factor may or may not also interact selectively with a protein or macromolecular complex [goid 3700] [evidence IDA]; Interacting selectively with DNA	AW413156; 2610306G12Rik	AW413156; 2610306G12Rik
42374	-2.40996	0.188	8.22987449299798	-20.369584213001	5.84e-13	1.6e-10	9.79588	20.0695951552862	42374	TRIM30	1110543	Mus musculus	RefSeq	ILMN_188510	ILMN_257424	TRIM30	NM_009099.2	NM_009099.2		20128	125347378	NM_009099.2	Trim30	NP_033125.2	ILMN_1229630	1110543	S	3436	GGATATTAGATCCTGGAAGCTGCCGCCAAGAATATTCTAATGTGTTGTGG	7	-	111557824-111557873	7qE3	Mus musculus tripartite motif-containing 30 (Trim30), mRNA.	A membrane-bounded organelle of eukaryotic cells in which chromosomes are housed and replicated. In most cells, the nucleus contains all of the cell's chromosomes except the organellar chromosomes, and is the site of RNA synthesis and processing. In some species, or in specialized cell types, RNA metabolism or DNA replication may be absent [goid 5634] [evidence IEA]; All of the contents of a cell…	Any process that modulates the frequency, rate or extent of DNA-dependent transcription [goid 6355] [evidence IEA]; The synthesis of either RNA on a template of DNA or DNA on a template of RNA [goid 6350] [evidence IEA]	Interacting selectively with zinc (Zn) ions [goid 8270] [evidence IEA]; Interacting selectively with DNA (deoxyribonucleic acid) [goid 3677] [evidence IEA]; Interacting selectively with any metal ion [goid 46872] [evidence IEA]; Interacting selectively wi	Rpt-1; Rpt1	Rpt-1; Rpt1
10189	-2.33087	0.199	9.61474231893955	-13.2979146576533	3.97e-10	3.75e-08	7.42597	13.4528393325977	10189	BMP4	5700044	Mus musculus	RefSeq	ILMN_223427	ILMN_223427	BMP4	NM_007554.2	NM_007554.2		12159	121949822	NM_007554.2	Bmp4	NP_031580.2	ILMN_1215252	5700044	S	1538	GGCCTGTTGTGTCCCCACTGAACTGAGTGCCATTTCCATGTTGTACCTGG	14	-	47003601-47003650	14qC1	Mus musculus bone morphogenetic protein 4 (Bmp4), mRNA.	A layer consisting mainly of proteins (especially collagen) and glycosaminoglycans (mostly as proteoglycans) that forms a sheet underlying or overlying cells such as endothelial and epithelial cells. The proteins are secreted by cells in the vicinity [goid 5578] [evidence IEA]; That part of a multicellular organism outside the cells proper, usually taken to be outside the plasma membranes, and oc…	The process whereby a relatively unspecialized cell acquires specialized features of a smooth muscle cell; smooth muscle lacks transverse striations in its constituent fibers and are almost always involuntary [goid 51145] [evidence IDA]; The process whose	The function that stimulates a cell to grow or proliferate. Most growth factors have other actions besides the induction of cell growth or proliferation [goid 8083] [evidence IEA]; Interacting selectively with any protein or protein complex (a complex of	Bmp2b1; Bmp2b-1; Bmp2b	Bmp2b1; Bmp2b-1; Bmp2b
30304	-2.32357	0.2	10.0113685398483	-16.8021268847319	1.15e-11	2.13e-09	8.67162	17.0699242682756	30304	MYH8	2900131	Mus musculus	RefSeq	ILMN_199139	ILMN_214541	MYH8	NM_177369.3	NM_177369.3		17885	71143151	NM_177369.3	Myh8	NP_796343.2	ILMN_1223735	2900131	S	6071	GCTGGGTCACTTGCCTCTCTGGGTTTACTTTTCTCCTACTGCTGACTAAA	11	+	67122058-67122107	11qB3	Mus musculus myosin, heavy polypeptide 8, skeletal muscle, perinatal (Myh8), mRNA.	All of the contents of a cell excluding the plasma membrane and nucleus, but including other subcellular structures [goid 5737] [evidence IEA]; A protein complex, formed of one or more myosin heavy chains plus associated light chains and other proteins, that functions as a molecular motor; uses the energy of ATP hydrolysis to move actin filaments or to move vesicles or other cargo on fixed actin …	A process whereby force is generated within striated muscle tissue, resulting in a change in muscle geometry. Force generation involves a chemo-mechanical energy conversion step. The chemo-mechanical energy conversion step is carried out by the actin/myos	Interacting selectively with monomeric or multimeric forms of actin, including actin filaments [goid 3779] [evidence IEA]; Interacting selectively with a nucleotide, any compound consisting of a nucleoside that is esterified with (ortho)phosphate or an ol	KIAA4211; 4832426G23Rik; MyHC-pn; mKIAA4211; Myhsp; AI327267; Myhs-p	KIAA4211; 4832426G23Rik; MyHC-pn; mKIAA4211; Myhsp; AI327267; Myhs-p
21350	-2.28945	0.205	10.3552048265889	-21.2439394814786	3.03e-13	9.29e-11	10.032	20.7227921532927	21350	IFIT3	7510020	Mus musculus	RefSeq	ILMN_214979	ILMN_214979	IFIT3	NM_010501.1	NM_010501.1		15959	6754287	NM_010501.1	Ifit3	NP_034631.1	ILMN_2944666	7510020	S	1458	CTGTGAGACAGATGTGCTGTGGAGTGCTGCTTATGGGGAGAATGTGCTGA	19	+	34662957-34663006	19qC1	Mus musculus interferon-induced protein with tetratricopeptide repeats 3 (Ifit3), mRNA.			The selective, often stoichiometric, interaction of a molecule with one or more specific sites on another molecule [goid 5488] [evidence IEA]	Ifi49; MGC107331	Ifi49; MGC107331
28938	-2.27579	0.206	10.3001732839052	-20.7492034558069	4.38e-13	1.28e-10	9.89279	20.3567274624902	28938	MB	1470154	Mus musculus	RefSeq	ILMN_210416	ILMN_210416	MB	NM_013593.2	NM_013593.2		17189	21359819	NM_013593.2	Mb	NP_038621.2	ILMN_2954987	1470154	S	874	GGGAAAATCTCTTTTCCACTGTCACATTTGACCCCAAATCCAAGTCACTG	15	-	76846049-76846098	15qD3	Mus musculus myoglobin (Mb), mRNA.		The directed movement of oxygen (O2) into, out of, within or between cells [goid 15671] [evidence IEA]; The directed movement of substances (such as macromolecules, small molecules, ions) into, out of, within or between cells, or within a multicellular or	Interacting selectively with iron (Fe) ions [goid 5506] [evidence IEA]; Interacting selectively with any metal ion [goid 46872] [evidence IEA]; Enables the directed movement of oxygen into, out of, within or between cells [goid 5344] [evidence IEA]; Inter	AI325109	AI325109
13132	-2.26211	0.208	9.2297904270619	-14.9503409408827	6.83e-11	9.65e-09	8.01547	15.2564820254371	13132	COX6A2	2470356	Mus musculus	RefSeq	ILMN_212725	ILMN_212725	COX6A2	NM_009943.2	NM_009943.2		12862	83816955	NM_009943.2	Cox6a2	NP_034073.2	ILMN_2629581	2470356	S	397	TCAAATTGGCCTTCTGCACACCGGCTCTGAGAGCCCCTGAGGTTCCAGTG	7	-	135349161-135349210	7qF3	Mus musculus cytochrome c oxidase, subunit VI a, polypeptide 2 (Cox6a2), nuclear gene encoding mitochondrial protein, mRNA.	The inner, i.e. lumen-facing, lipid bilayer of the mitochondrial envelope. It is highly folded to form cristae [goid 5743] [evidence IEA]; A semiautonomous, self replicating organelle that occurs in varying numbers, shapes, and sizes in the cytoplasm of virtually all eukaryotic cells. It is notably the site of tissue respiration [goid 5739] [evidence IDA]; Double layer of lipid molecules that enc…		Catalysis of the transfer of a solute or solutes from one side of a membrane to the other according to the reaction: 4 ferrocytochrome c + O2 = 4 ferricytochrome c + 2 H2O [goid 4129] [evidence IEA]; Any molecular entity that serves as an electron accepto	VIaH; COXVIaH	VIaH; COXVIaH
42040	-2.24346	0.211	11.8703756448206	-16.9746532162984	9.84e-12	1.9e-09	8.72125	17.2290006824016	42040	TNNC2	3420110	Mus musculus	RefSeq	ILMN_188936	ILMN_188936	TNNC2	NM_009394.2	NM_009394.2		21925	46852154	NM_009394.2	Tnnc2	NP_033420.1	ILMN_2882658	3420110	S	350	AGGAACTGGCTGAGTGCTTCCGCATCTTTGACAGGAACGCAGACGGCTAC	2	-	164603092-164603108:164603231-164603263	2qH3	Mus musculus troponin C2, fast (Tnnc2), mRNA.			Interacting selectively with calcium ions (Ca2+) [goid 5509] [evidence IEA]	Tncs	Tncs
40790	-2.20344	0.217	9.16474638030649	-25.7301205145734	1.49e-14	7.37e-12	11.1325	23.6753370805137	40790	TAF6	5270291	Mus musculus	RefSeq	ILMN_215349	ILMN_215349	TAF6	NM_009315.3	NM_009315.3		21343	118130471	NM_009315.3	Taf6	NP_033341.1	ILMN_1241137	5270291	S	2176	GGGAGGAAGGAGGAAAGGTTTTCCCCAGTGACTTTCTTTTTAGATATTGT	5	-	138619883-138619932	5qG2	Mus musculus TAF6 RNA polymerase II, TATA box binding protein (TBP)-associated factor (Taf6), mRNA.	A membrane-bounded organelle of eukaryotic cells in which chromosomes are housed and replicated. In most cells, the nucleus contains all of the cell's chromosomes except the organellar chromosomes, and is the site of RNA synthesis and processing. In some species, or in specialized cell types, RNA metabolism or DNA replication may be absent [goid 5634] [evidence IEA]; A complex composed of TATA bi…	Any process that modulates the frequency, rate or extent of DNA-dependent transcription [goid 6355] [evidence IEA]; The synthesis of either RNA on a template of DNA or DNA on a template of RNA [goid 6350] [evidence IEA]; Any process that modulates the fre	[goid 16986] [evidence IEA]; Interacting selectively with DNA (deoxyribonucleic acid) [goid 3677] [evidence IEA]; Functions to initiate or regulate RNA polymerase II transcription [goid 3702] [evidence IEA]	AW549759; 80kDa; p80; Taf2e	AW549759; 80kDa; p80; Taf2e
19138	-2.19923	0.218	9.26959545755617	-20.88731649089	3.95e-13	1.16e-10	9.93554	20.4598335714117	19138	GIN1	3830121	Mus musculus	Riken	ILMN_201934	ILMN_201934	GIN1	ri|8430411H10|PX00024N10|AK018404|783					AK018404	Gin1		ILMN_1245008	3830121	S	412	GCAGTGGGTATGGCTTCCACGCAGGGCTTAGGAGTGTCTTACTGTCTTTC							The process by which a segment of DNA is incorporated into another, usually larger, DNA molecule such as a chromosome [goid 15074] [evidence IEA]	Interacting selectively with DNA (deoxyribonucleic acid) [goid 3677] [evidence IEA]
30310	-2.18164	0.22	9.07245546493023	-21.8274463518382	1.98e-13	6.42e-11	10.1925	21.1431594394301	30310	MYL1	5220224	Mus musculus	RefSeq	ILMN_218373	ILMN_218373	MYL1	NM_021285.2	NM_021285.2		17901	141802182	NM_021285.2	Myl1	NP_067260.1	ILMN_2694907	5220224	S	117	TTTTAATCAAAATGGCACCAAAGAAAGACGTGAAGAAGCCCGCTGCTGCG	1	-	66991440-66991479:66991480-66991489	1qC3	Mus musculus myosin, light polypeptide 1 (Myl1), mRNA.	A protein complex, formed of one or more myosin heavy chains plus associated light chains and other proteins, that functions as a molecular motor; uses the energy of ATP hydrolysis to move actin filaments or to move vesicles or other cargo on fixed actin filaments; has magnesium-ATPase activity and binds actin. Myosin classes are distinguished based on sequence features of the motor, or head, dom…		Catalysis of movement along a polymeric molecule such as a microfilament or microtubule, coupled to the hydrolysis of a nucleoside triphosphate [goid 3774] [evidence IEA]; Interacting selectively with calcium ions (Ca2+) [goid 5509] [evidence IEA]	Mylf; AI325107; MLC1f; MLC3f	Mylf; AI325107; MLC1f; MLC3f
30297	-2.16053	0.224	12.0670022330753	-13.4309753724849	3.42e-10	3.4e-08	7.46852	13.6053321848218	30297	MYH3	6420471	Mus musculus	RefSeq	ILMN_216141	ILMN_228976	MYH3	XM_908146.3	XM_908146.3		17883	149262169	XM_908146.3	Myh3	XP_913239.1	ILMN_1227179	6420471	S	5916	GTGGCTCCTGACAATTCTACTTAATTTCCACGTATCACTTTTCCACATGC				11qB3	PREDICTED: Mus musculus myosin, heavy polypeptide 3, skeletal muscle, embryonic (Myh3), mRNA.	A protein complex, formed of one or more myosin heavy chains plus associated light chains and other proteins, that functions as a molecular motor; uses the energy of ATP hydrolysis to move actin filaments or to move vesicles or other cargo on fixed actin filaments; has magnesium-ATPase activity and binds actin. Myosin classes are distinguished based on sequence features of the motor, or head, dom…	A process whereby force is generated within striated muscle tissue, resulting in a change in muscle geometry. Force generation involves a chemo-mechanical energy conversion step. The chemo-mechanical energy conversion step is carried out by the actin/myos	Interacting selectively with monomeric or multimeric forms of actin, including actin filaments [goid 3779] [evidence IEA]; Interacting selectively with a nucleotide, any compound consisting of a nucleoside that is esterified with (ortho)phosphate or an ol
13236	-2.15435	0.225	8.61981112993332	-25.6156734094101	1.59e-14	7.74e-12	11.1113	23.6072895882659	13236	CRABP1	2630689	Mus musculus	RefSeq	ILMN_218661	ILMN_218661	CRABP1	NM_013496.2	NM_013496.2		12903	133891818	NM_013496.2	Crabp1	NP_038524.1	ILMN_1227671	2630689	S	618	ATATTAGGCAACCCCATTTTCCCCATGACATTGTTGTAGTGTCCTCCCCT	9	+	54620793-54620842	9qA5.3	Mus musculus cellular retinoic acid binding protein I (Crabp1), mRNA.	All of the contents of a cell excluding the plasma membrane and nucleus, but including other subcellular structures [goid 5737] [evidence IEA]	The directed movement of substances (such as macromolecules, small molecules, ions) into, out of, within or between cells, or within a multicellular organism [goid 6810] [evidence IEA]	Interacting selectively with retinol, vitamin A1, 2,6,6-trimethyl-1-(9'-hydroxy-3',7'-dimethylnona-1',3',5',7'-tetraenyl)cyclohex-1-ene, one of the three components that makes up vitamin A. Retinol is an intermediate in the vision cycle and it also plays	Crabp-1; Rbp-5; AI326249; CrabpI	Crabp-1; Rbp-5; AI326249; CrabpI
40220	-2.13854	0.227	8.95175679281593	-21.0958441524394	3.38e-13	1.01e-10	9.99568	20.6141604490292	40220	ST3GAL6	4150670	Mus musculus	RefSeq	ILMN_187032	ILMN_230085	ST3GAL6	NM_018784.2	NM_018784.2		54613	118130739	NM_018784.2	St3gal6	NP_061254.1	ILMN_2695199	4150670	S	1351	GCCCCAACAGTCCTTTACACTACTACGGGAATGCCACCATGTCTTTGATG	16	-	58472429-58472478	16qC1.2	Mus musculus ST3 beta-galactoside alpha-2,3-sialyltransferase 6 (St3gal6), mRNA.	A compound membranous cytoplasmic organelle of eukaryotic cells, consisting of flattened, ribosome-free vesicles arranged in a more or less regular stack. The Golgi apparatus differs from the endoplasmic reticulum in often having slightly thicker membranes, appearing in sections as a characteristic shallow semicircle so that the convex side (cis or entry face) abuts the endoplasmic reticulum, sec…	The addition of a sugar unit to a protein amino acid, e.g. the addition of glycan chains to proteins [goid 6486] [evidence IEA]	Catalysis of the transfer of a group, e.g. a methyl group, glycosyl group, acyl group, phosphorus-containing, or other groups, from one compound (generally regarded as the donor) to another compound (generally regarded as the acceptor). Transferase is the	St3galVI; AW552396; AI930218; 1700023B24Rik; Siat10	St3galVI; AW552396; AI930218; 1700023B24Rik; Siat10
42042	-2.06306	0.239	11.1359083659319	-19.1828716643657	1.49e-12	3.77e-10	9.42366	19.1349667241967	42042	TNNI2	2260066	Mus musculus	RefSeq	ILMN_191670	ILMN_191670	TNNI2	NM_009405.2	NM_009405.2		21953	118130404	NM_009405.2	Tnni2	NP_033431.1	ILMN_2481133	2260066	S	531	GGCATGGAGGGCCGGAAGAAAATGTTCGAGTCTGAGTCCTAACTGCCCAC	7	+	149630174-149630215:149630216-149630223	7qF5	Mus musculus troponin I, skeletal, fast 2 (Tnni2), mRNA.			Interacting selectively with monomeric or multimeric forms of actin, including actin filaments [goid 3779] [evidence IEA]
18817	-2.04908	0.242	8.84230231990198	-17.1465078584087	8.43e-12	1.68e-09	8.77469	17.385899771185	18817	GAL3ST2	5130300	Mus musculus	RefSeq	ILMN_196607	ILMN_196607	GAL3ST2	NM_199366.2	NM_199366.2		381334	85861155	NM_199366.2	Gal3st2	NP_955398.2	ILMN_3042923	5130300	I	2690	GTTCTGCCACCTCTGTTTCCTCCAAGATGCCACTACCTGCTGAGAGGCTG	1	+	95706744-95706793	1qD	Mus musculus galactose-3-O-sulfotransferase 2 (Gal3st2), mRNA.	A compound membranous cytoplasmic organelle of eukaryotic cells, consisting of flattened, ribosome-free vesicles arranged in a more or less regular stack. The Golgi apparatus differs from the endoplasmic reticulum in often having slightly thicker membranes, appearing in sections as a characteristic shallow semicircle so that the convex side (cis or entry face) abuts the endoplasmic reticulum, sec…	The chemical reactions and pathways resulting in the formation of substances; typically the energy-requiring part of metabolism in which simpler substances are transformed into more complex ones [goid 9058] [evidence IEA]	Catalysis of the transfer of a group, e.g. a methyl group, glycosyl group, acyl group, phosphorus-containing, or other groups, from one compound (generally regarded as the donor) to another compound (generally regarded as the acceptor). Transferase is the	Gm988; GP3ST	Gm988; GP3ST
42039	-2.04614	0.242	13.1065234123303	-14.2897126845247	1.35e-10	1.63e-08	7.78781	14.5582129893566	42039	TNNC1	1070452	Mus musculus	RefSeq	ILMN_194064	ILMN_194064	TNNC1	NM_009393.2	NM_009393.2		21924	133892226	NM_009393.2	Tnnc1	NP_033419.1	ILMN_2503052	1070452	S	515	AAGGGTGTGGAGTAGATGCTGGTCTTGCACGGTTGCCTGCGCCTGTTCTC	14	+	32024709-32024723:32024724-32024758	14qB	Mus musculus troponin C, cardiac/slow skeletal (Tnnc1), mRNA.		Any process that modulates the rate of ATP hydrolysis by an ATPase [goid 43462] [evidence IDA]; Any process that modulates the velocity of muscle filament sliding [goid 32972] [evidence IMP]	Interacting selectively with calcium ions (Ca2+) [goid 5509] [evidence IEA]; Interacting selectively with an actin filament, also known as F-actin, a helical filamentous polymer of globular G-actin subunits [goid 51015] [evidence IDA]	AI874626; tncc	AI874626; tncc
36743	-1.99705	0.251	8.58278818760481	-23.3424947419955	6.91e-14	2.68e-11	10.5719	22.1808751631316	36743	RGS17	2760189	Mus musculus	RefSeq	ILMN_187084	ILMN_228562	RGS17	NM_019958.3	NM_019958.3		56533	142388938	NM_019958.3	Rgs17	NP_064342.1	ILMN_1249809	2760189	S	1133	CGTCTGCCCTTTACTTGTGCTATTAAATCAGTAGCATACCTTGTATCTGT	10	+	4513932-4513981	10qA1	Mus musculus regulator of G-protein signaling 17 (Rgs17), mRNA.	Double layer of lipid molecules that encloses all cells, and, in eukaryotes, many organelles; may be a single or double lipid bilayer; also includes associated proteins [goid 16020] [evidence IEA]	Any process that stops, prevents or reduces the frequency, rate or extent of signal transduction [goid 9968] [evidence IEA]; The series of molecular signals generated as a consequence of a G-protein coupled receptor binding to its physiological ligand [go	Increases the activity of a GTPase, an enzyme that catalyzes the hydrolysis of GTP [goid 5096] [evidence TAS]; Mediates the transfer of a signal from the outside to the inside of a cell by means other than the introduction of the signal molecule itself in	Rgsz2; 6430507P11Rik	Rgsz2; 6430507P11Rik
42430	-1.98421	0.253	10.3995298141405	-11.0541790809587	6e-09	3.65e-07	6.43771	10.6612500849	42430	TRIM72	3460086	Mus musculus	RefSeq	ILMN_252980	ILMN_252980	TRIM72	NM_001079932.1	NM_001079932.1		434246	121247301	NM_001079932.1	Trim72	NP_001073401.1	ILMN_2900484	3460086	S	2247	GGATCCTCCAGTCCCAATGAGTTTGATGGTCTCTTCCAGCCTCTGTGAGC				7qF3	Mus musculus tripartite motif-containing 72 (Trim72), mRNA.	The living contents of a cell; the matter contained within (but not including) the plasma membrane, usually taken to exclude large vacuoles and masses of secretory or ingested material. In eukaryotes it includes the nucleus and cytoplasm [goid 5622] [evidence IEA]		Interacting selectively with any metal ion [goid 46872] [evidence IEA]; Interacting selectively with zinc (Zn) ions [goid 8270] [evidence IEA]; Interacting selectively with any protein or protein complex (a complex of two or more proteins that may include	BC067209; MG53	BC067209; MG53
40655	-1.91447	0.265	8.64498688146095	-22.8347627021906	9.76e-14	3.61e-11	10.4425	21.8414062603033	40655	SYNPO	5670634	Mus musculus	MEEBO	ILMN_184956	ILMN_184956	SYNPO	scl51376.2_283						Synpo		ILMN_2422982	5670634	S	3	CCACAGCTTGCCTGTATCCTGCCTTGTGCCTCTTGTAGAATTCAGAGCAA						All of the contents of a cell excluding the plasma membrane and nucleus, but including other subcellular structures [goid 5737] [evidence IEA]; Any of the various filamentous elements that form the internal framework of cells, and typically remain after treatment of the cells with mild detergent to remove membrane constituents and soluble components of the cytoplasm. The term embraces intermediat…	A process that is carried out at the cellular level which results in the formation, arrangement of constituent parts, or disassembly of cytoskeletal structures in the cell cortex, i.e. just beneath the plasma membrane [goid 30865] [evidence NAS]	Interacting selectively with monomeric or multimeric forms of actin, including actin filaments [goid 3779] [evidence IDA]
44492	-1.90618	0.267	8.25640777355118	-21.5782613186945	2.37e-13	7.57e-11	10.1209	20.965116505152	44492	ZCCHC5	6760474	Mus musculus	RefSeq	ILMN_187122	ILMN_187122	ZCCHC5	NM_199468.1	NM_199468.1		213436	41054991	NM_199468.1	Zcchc5	NP_955762.1	ILMN_2441346	6760474	S	2342	GAGCTCCAGTTTGACATTATTCATGCACCACGCTACCCTCTGATTCTTGG		-	104032976-104033025	XqD	Mus musculus zinc finger, CCHC domain containing 5 (Zcchc5), mRNA.				Mart3; D430021I08Rik; Mar3; Gm375; ZHC5	Mart3; D430021I08Rik; Mar3; Gm375; ZHC5
30313	-1.87812	0.272	12.7804586011112	-13.3501973140995	3.74e-10	3.62e-08	7.44129	13.5129175728801	30313	MYL4	2510561	Mus musculus	RefSeq	ILMN_210933	ILMN_210933	MYL4	NM_010858.4	NM_010858.4		17896	118130182	NM_010858.4	Myl4	NP_034988.2	ILMN_2610744	2510561	S	799	TACGGAGTATTGGACTCACATGGCTTCTCTGACCCACAACCTTCCCTGGA	11	+	104448449-104448498	11qE1	Mus musculus myosin, light polypeptide 4 (Myl4), mRNA.	A protein complex, formed of one or more myosin heavy chains plus associated light chains and other proteins, that functions as a molecular motor; uses the energy of ATP hydrolysis to move actin filaments or to move vesicles or other cargo on fixed actin filaments; has magnesium-ATPase activity and binds actin. Myosin classes are distinguished based on sequence features of the motor, or head, dom…		Catalysis of movement along a polymeric molecule such as a microfilament or microtubule, coupled to the hydrolysis of a nucleoside triphosphate [goid 3774] [evidence IEA]; Interacting selectively with calcium ions (Ca2+) [goid 5509] [evidence IEA]	ALC1; AMLC; MLC1a; GT1; Myla; ELC; ELC1a	ALC1; AMLC; MLC1a; GT1; Myla; ELC; ELC1a
30334	-1.81504	0.284	13.1723345070916	-17.8600835328177	4.5e-12	1e-09	9	18.0212843218692	30334	MYLPF	130349	Mus musculus	RefSeq	ILMN_222158	ILMN_222158	MYLPF	NM_016754.3	NM_016754.3		17907	32129291	NM_016754.3	Mylpf	NP_058034.1	ILMN_2977331	130349	S	180	GGGCAGGAGCGGAAGGGAGCTCCAACGTCTTCTCCATGTTTGACCAGACT	7	+	127004032-127004081	7qF3	Mus musculus myosin light chain, phosphorylatable, fast skeletal muscle (Mylpf), mRNA.	A protein complex, formed of one or more myosin heavy chains plus associated light chains and other proteins, that functions as a molecular motor; uses the energy of ATP hydrolysis to move actin filaments or to move vesicles or other cargo on fixed actin filaments; has magnesium-ATPase activity and binds actin. Myosin classes are distinguished based on sequence features of the motor, or head, dom…	The developmental sequence of events leading to the formation of adult muscle that occurs in the anima. In vertebrate skeletal muscle the main events are: the fusion of myoblasts to form myotubes that increase in size by further fusion to them of myoblast	Interacting selectively with calcium ions (Ca2+) [goid 5509] [evidence IEA]; Catalysis of movement along a polymeric molecule such as a microfilament or microtubule, coupled to the hydrolysis of a nucleoside triphosphate [goid 3774] [evidence IEA]; The ac	2410014J02Rik; Mlc2; MLC-2	2410014J02Rik; Mlc2; MLC-2
42048	-1.80437	0.286	10.779810689552	-12.472140449559	1e-09	8.07e-08	7.09313	12.4754592250346	42048	TNNT3	110707	Mus musculus	RefSeq	ILMN_190311	ILMN_190311	TNNT3	NM_011620.2	NM_011620.2		21957	142378065	NM_011620.2	Tnnt3	NP_035750.1	ILMN_2469018	110707	S	790	GCCAAGGGCAAAGTCGGTGGGCGCTGGAAGTAAAAGAGCAGAGAGGTGCA	7	+	149701703-149701735:149701736-149701752	7qF5	Mus musculus troponin T3, skeletal, fast (Tnnt3), mRNA.			Interacting selectively with any protein or protein complex (a complex of two or more proteins that may include other nonprotein molecules) [goid 5515] [evidence ISO]	fTnT	fTnT
42041	-1.76297	0.295	9.93896946058451	-11.0728432084433	5.81e-09	3.58e-07	6.44612	10.6863388407356	42041	TNNI1	5910670	Mus musculus	RefSeq	ILMN_233935	ILMN_233935	TNNI1	NM_021467.4	NM_021467.4		21952	31981669	NM_021467.4	Tnni1	NP_067442.1	ILMN_2977056	5910670	S	902	GGAGCCAGGATGAAATGGCACACAAAGGGGAAGAGAGATGCCAGTGCCTG	1	+	137707318-137707367	1qE4	Mus musculus troponin I, skeletal, slow 1 (Tnni1), mRNA.		The process by which the anatomical structures of cardiac ventricle muscle is generated and organized. Morphogenesis pertains to the creation of form [goid 55010] [evidence IMP]	Interacting selectively with monomeric or multimeric forms of actin, including actin filaments [goid 3779] [evidence IEA]	AI747285; 2700018B22Rik	AI747285; 2700018B22Rik
22278	-1.75166	0.297	9.8227296038288	-13.6370780270852	2.73e-10	2.85e-08	7.54516	13.838908559538	22278	KBTBD10	7570747	Mus musculus	RefSeq	ILMN_197251	ILMN_257272	KBTBD10	NM_001081087.1	NM_001081087.1		228003	124487328	NM_001081087.1	Kbtbd10	NP_001074556.1	ILMN_2527465	7570747	S	1808	ATGGGCTGGGATGCTGAAGGAAATCCGTTACGCTTCGGGAGCTAGTTGCC	2	+	69521566-69521615	2qC2	Mus musculus kelch repeat and BTB (POZ) domain containing 10 (Kbtbd10), mRNA.				SARCOSIN; Gm112	SARCOSIN; Gm112
38314	-1.73183	0.301	8.86876142804361	-12.0722629823489	1.66e-09	1.23e-07	6.91009	11.9820066176883	38314	SERPINB6B	5820056	Mus musculus	RefSeq	ILMN_211031	ILMN_211031	SERPINB6B	NM_011454.1	NM_011454.1		20708	15826843	NM_011454.1	Serpinb6b	NP_035584.1	ILMN_2611755	5820056	S	1736	CCTCTCTGCAGCAATACTGGGATCTCAATTTTTTGGTTACTTAGTAATTT	13	+	33070783-33070832	13qA3.3	Mus musculus serine (or cysteine) peptidase inhibitor, clade B, member 6b (Serpinb6b), mRNA.			Catalysis of the hydrolysis of a peptide bond. A peptide bond is a covalent bond formed when the carbon atom from the carboxyl group of one amino acid shares electrons with the nitrogen atom from the amino group of a second amino acid [goid 8233] [evidenc	ovalbumin; NK13; Spi12	ovalbumin; NK13; Spi12
30762	-1.70813	0.306	7.84645993121772	-17.6875229113672	5.22e-12	1.15e-09	8.9393	17.8699579134547	30762	NEF3	10195	Mus musculus	MEEBO	ILMN_192711	ILMN_192711	NEF3	scl2689.1.1_165				6679047	NM_008691	Nef3		ILMN_2632416	10195	S	2351	AGTGGTGGTCACCAAGAAGGTAGAAAAGATCACCAGCGAGGGAGGCGATG
41025	-1.69874	0.308	8.31032131228596	-13.3272544263952	3.84e-10	3.68e-08	7.43415	13.4865794307837	41025	TCEAL7	3170201	Mus musculus	MEEBO	ILMN_219924	ILMN_219924	TCEAL7	scl54615.5_136	XM_136051.3			38086752	XM_136051.3	Tceal7		ILMN_2715279	3170201	S	521	TCAGTTTCGGCTACAGCCATGTATAAACCTCATGCTGTCCACATCTCACC								Functions in chain elongation during polypeptide synthesis at the ribosome [goid 3746] [evidence IEA]
41021	-1.66153	0.316	8.75951188594085	-12.8077225047033	6.93e-10	5.97e-08	7.22403	12.8792394470414	41021	TCEAL5	7610767	Mus musculus	RefSeq	ILMN_212824	ILMN_241732	TCEAL5	NM_177919.1	NM_177919.1		331532	46559433	NM_177919.1	Tceal5	NP_808587.1	ILMN_2630772	7610767	S	876	CTTGTGCCGAGATTTTCCTTTAGGTGTCACTCCTGTTACCAGCAGACAGC		-	132735582-132735631	XqF1	Mus musculus transcription elongation factor A (SII)-like 5 (Tceal5), mRNA.	A membrane-bounded organelle of eukaryotic cells in which chromosomes are housed and replicated. In most cells, the nucleus contains all of the cell's chromosomes except the organellar chromosomes, and is the site of RNA synthesis and processing. In some species, or in specialized cell types, RNA metabolism or DNA replication may be absent [goid 5634] [evidence IEA]	Any process that modulates the frequency, rate or extent of DNA-dependent transcription [goid 6355] [evidence IEA]; The synthesis of either RNA on a template of DNA or DNA on a template of RNA [goid 6350] [evidence IEA]	Functions in chain elongation during polypeptide synthesis at the ribosome [goid 3746] [evidence IEA]	6430401A05Rik	6430401A05Rik
20340	-1.64208	0.32	10.9973122587103	-14.449650299381	1.14e-10	1.48e-08	7.82974	14.729940885302	20340	H2-AA	650707	Mus musculus	RefSeq	ILMN_221372	ILMN_221372	H2-AA	NM_010378.2	NM_010378.2		14960	31981715	NM_010378.2	H2-Aa	NP_034508.2	ILMN_2734729	650707	S	970	CTGAATTTTGTTTTCTGTCATCTTCCAAGTTACATCTACTGCAGACTCTC	17	-	34420742-34420791	17qB1	Mus musculus histocompatibility 2, class II antigen A, alpha (H2-Aa), mRNA.	Double layer of lipid molecules that encloses all cells, and, in eukaryotes, many organelles; may be a single or double lipid bilayer; also includes associated proteins [goid 16020] [evidence IEA]; Penetrating at least one phospholipid bilayer of a membrane. May also refer to the state of being buried in the bilayer with no exposure outside the bilayer. When used to describe a protein, indicates …	Any immune system process that functions in the calibrated response of an organism to a potential internal or invasive threat [goid 6955] [evidence IEA]; The process by which an antigen-presenting cell expresses a peptide antigen of exogenous origin on it	Interacting selectively with any protein or protein complex (a complex of two or more proteins that may include other nonprotein molecules) [goid 5515] [evidence IPI]; Interacting selectively with an antigen peptide, a fragment of a foreign protein derive	H-2Aa; IAalpha; Ia1; H2Aa; Ia-1; Aalpha	H-2Aa; IAalpha; Ia1; H2Aa; Ia-1; Aalpha
6982	-1.62951	0.323	13.6940626466028	-13.2187828169837	4.34e-10	4.03e-08	7.39469	13.3615110029032	6982	ACTA1	2030450	Mus musculus	RefSeq	ILMN_221671	ILMN_221671	ACTA1	NM_009606.2	NM_009606.2		11459	133893192	NM_009606.2	Acta1	NP_033736.1	ILMN_2738825	2030450	S	1292	CCGCCACTGCAGCCGGCGCCTGTTTTTGACGTGTACATAGATTGACTCGT	8	-	126415758-126415807	8qE2	Mus musculus actin, alpha 1, skeletal muscle (Acta1), mRNA.	All of the contents of a cell excluding the plasma membrane and nucleus, but including other subcellular structures [goid 5737] [evidence IEA]; Any of the various filamentous elements that form the internal framework of cells, and typically remain after treatment of the cells with mild detergent to remove membrane constituents and soluble components of the cytoplasm. The term embraces intermediat…	The process whose specific outcome is the progression of the skeletal muscle fiber over time, from its formation to the mature structure. Muscle fibres are formed by the maturation of myotubes. They can be classed as slow, intermediate/fast or fast [goid	Interacting selectively with a nucleotide, any compound consisting of a nucleoside that is esterified with (ortho)phosphate or an oligophosphate at any hydroxyl group on the ribose or deoxyribose moiety [goid 166] [evidence IEA]; Interacting selectively w	Acts; AA959943; Actsk-1; Acta-2	Acts; Acta-2; AA959943; Actsk-1
21874	-1.62188	0.325	10.6917048930161	-18.3626665173754	2.93e-12	7.11e-10	9.14813	18.4538793981201	21874	INSIG2	7510356	Mus musculus	RefSeq	ILMN_217996	ILMN_217996	INSIG2	NM_133748.1	NM_133748.1		72999	19526953	NM_133748.1	Insig2	NP_598509.1	ILMN_2690256	7510356	S	1901	ACGCCTGCCATGTATTTATGGGTTAAGTCGATCAGCTGACTCTCCGCTCG	1	-	123201414-123201463	1qE2.3	Mus musculus insulin induced gene 2 (Insig2), mRNA.	The irregular network of unit membranes, visible only by electron microscopy, that occurs in the cytoplasm of many eukaryotic cells. The membranes form a complex meshwork of tubular channels, which are often expanded into slitlike cavities called cisternae. The ER takes two forms, rough (or granular), with ribosomes adhering to the outer surface, and smooth (with no ribosomes attached) [goid 5783…	The chemical reactions and pathways involving cholesterol, cholest-5-en-3 beta-ol, the principal sterol of vertebrates and the precursor of many steroids, including bile acids and steroid hormones. It is a component of the plasma membrane lipid bilayer an	Interacting selectively with any protein or protein complex (a complex of two or more proteins that may include other nonprotein molecules) [goid 5515] [evidence IPI]	2900053I11Rik; C730043J18Rik; Insig-2	2900053I11Rik; C730043J18Rik; Insig-2
21602	-1.62077	0.325	7.88074852576564	-18.3109657958396	3.06e-12	7.35e-10	9.13371	18.4099272847533	21602	IHPK2	7330093	Mus musculus	RefSeq	ILMN_222773	ILMN_259837	IHPK2	NM_029634.1	NM_029634.1		76500	58037446	NM_029634.1	Ihpk2	NP_083910.1	ILMN_2754506	7330093	S	1208	GCTAACTGAGCTCAAGGCCGTGTTGGAGCGACAGGAATCCTACCGCTTCT	9	+	108708030-108708079	9qF2	Mus musculus inositol hexaphosphate kinase 2 (Ihpk2), mRNA.	A membrane-bounded organelle of eukaryotic cells in which chromosomes are housed and replicated. In most cells, the nucleus contains all of the cell's chromosomes except the organellar chromosomes, and is the site of RNA synthesis and processing. In some species, or in specialized cell types, RNA metabolism or DNA replication may be absent [goid 5634] [evidence IDA]		Catalysis of the transfer of a group, e.g. a methyl group, glycosyl group, acyl group, phosphorus-containing, or other groups, from one compound (generally regarded as the donor) to another compound (generally regarded as the acceptor). Transferase is the	AW050208; 1500005N04Rik	AW050208; 1500005N04Rik
30097	-1.6141	0.327	8.76883728182739	-17.0880306272656	8.88e-12	1.76e-09	8.75449	17.3326844515365	30097	MTHFD1	6560161	Mus musculus	MEEBO	ILMN_223859	ILMN_223859	MTHFD1	scl0002379.1_67				20270274	NM_138745	Mthfd1		ILMN_2770528	6560161	S	1850	GACTGGGCAGAATGGTGGTAGCGTCCAGTAAGAAAGGGGAGCCTATCAGT						All of the contents of a cell excluding the plasma membrane and nucleus, but including other subcellular structures [goid 5737] [evidence IEA]; A semiautonomous, self replicating organelle that occurs in varying numbers, shapes, and sizes in the cytoplasm of virtually all eukaryotic cells. It is notably the site of tissue respiration [goid 5739] [evidence IDA]	The chemical reactions and pathways resulting in the formation of amino acids, organic acids containing one or more amino substituents [goid 8652] [evidence IEA]; The chemical reactions and pathways involving compounds containing a single carbon atom [goi	Catalysis of a biochemical reaction at physiological temperatures. In biologically catalyzed reactions, the reactants are known as substrates, and the catalysts are naturally occurring macromolecular substances known as enzymes. Enzymes possess specific b
3658	-1.60586	0.329	8.41586973365423	-20.4300791774752	5.58e-13	1.55e-10	9.80967	20.1157230405585	3658	RFX8	6330554	Mus musculus	RefSeq	ILMN_197138	ILMN_320297	4933400N17RIK	XM_001478116.1	XM_001478116.1		619289	149233760	XM_001478116.1	4933400N17Rik	XP_001478166.1	ILMN_1246518	6330554	S	504	CAACGCGAACGTGCAAGGTGGTTTGCTGGAGTAGGGTGTGAGGAAGCAGG				1qB	PREDICTED: Mus musculus RIKEN cDNA 4933400N17 gene (4933400N17Rik), mRNA.
6995	-1.59191	0.332	11.5643908126861	-10.3667781197076	1.49e-08	8.29e-07	6.08145	9.7129934782946	6995	ACTC1	6180554	Mus musculus	RefSeq	ILMN_209757	ILMN_209757	ACTC1	NM_009608.3	NM_009608.3		11464	145966737	NM_009608.3	Actc1	NP_033738.1	ILMN_2767216	6180554	S	1293	TCTCATCAGTCATTGTACAGTTTGTTTACACAAGTGCAGTTTGTTTGTGC				2qE4	Mus musculus actin, alpha, cardiac muscle 1 (Actc1), mRNA.	All of the contents of a cell excluding the plasma membrane and nucleus, but including other subcellular structures [goid 5737] [evidence IEA]; Any of the various filamentous elements that form the internal framework of cells, and typically remain after treatment of the cells with mild detergent to remove membrane constituents and soluble components of the cytoplasm. The term embraces intermediat…	A process that is carried out at the cellular level which results in the formation, arrangement of constituent parts, or disassembly of cytoskeletal structures containing both actin and myosin. The myosin may be organized into filaments [goid 31032] [evid	Interacting selectively with a nucleotide, any compound consisting of a nucleoside that is esterified with (ortho)phosphate or an oligophosphate at any hydroxyl group on the ribose or deoxyribose moiety [goid 166] [evidence IEA]; Interacting selectively w	Actc-1	Actc-1
41864	-1.58895	0.332	10.7857728463326	-12.0583888099193	1.68e-09	1.24e-07	6.90658	11.9646388593202	41864	TMEM86A	2750184	Mus musculus	RefSeq	ILMN_214221	ILMN_214221	TMEM86A	NM_026436.3	NM_026436.3		67893	146134955	NM_026436.3	Tmem86a	NP_080712.1	ILMN_2645662	2750184	S	1628	CCAGCACACCAACAATGCTTTCTTCCAGCTCTGGGAGTGAGTTCTAAATG				7qB4	Mus musculus transmembrane protein 86A (Tmem86a), mRNA.	Penetrating at least one phospholipid bilayer of a membrane. May also refer to the state of being buried in the bilayer with no exposure outside the bilayer. When used to describe a protein, indicates that all or part of the peptide sequence is embedded in the membrane [goid 16021] [evidence IEA]; Double layer of lipid molecules that encloses all cells, and, in eukaryotes, many organelles; may be…			1810054O13Rik; AW742698; AI414959	1810054O13Rik; AW742698; AI414959
21338	-1.58796	0.333	9.63613056882717	-14.6789663495381	9.01e-11	1.21e-08	7.91721	14.973149362794	21338	IFI27	4830543	Mus musculus	RefSeq	ILMN_184190	ILMN_239930	IFI27	NM_029803.1	NM_029803.1		76933	44771123	NM_029803.1	Ifi27	NP_084079.1	ILMN_2762944	4830543	S	308	GATGACACTTCTATCAGCTCAACTCAAAGCCTGTACAGACTACGCAGGAG	12	-	104680461-104680510	12qE	Mus musculus interferon, alpha-inducible protein 27 (Ifi27), mRNA.		The inherent decline over time, from the optimal fertility and viability of early maturity, that may precede death and may be preceded by other indications, such as sterility [goid 7568] [evidence IDA]; A change in state or activity of a cell or an organi		Isg12(b1); 2310061N23Rik; Isg12	Isg12(b1); 2310061N23Rik; Isg12
37654	-1.55284	0.341	8.85476704133786	-12.6046023372702	8.78e-10	7.18e-08	7.14388	12.6359451149515	37654	SCG5	5310379	Mus musculus	RefSeq	ILMN_209144	ILMN_209144	SCG5	NM_009162.3	NM_009162.3		20394	117938283	NM_009162.3	Scg5	NP_033188.3	ILMN_2592953	5310379	S	847	TGCCTCCATACCAATGCCTGTGCTTTCTGCTACATTAGAATAAAAGCTCC	2	-	113616800-113616849	2qE4	Mus musculus secretogranin V (Scg5), mRNA.	The space external to the outermost structure of a cell. For cells without external protective or external encapsulating structures this refers to space outside of the plasma membrane. This term covers the host cell environment outside an intracellular parasite [goid 5576] [evidence IEA]; A small subcellular vesicle, surrounded by a membrane, that is formed from the Golgi apparatus and contains a…	The series of molecular signals generated as a consequence of a peptide neurotransmitter binding to a cell surface receptor [goid 7218] [evidence IEA]; The directed movement of substances (such as macromolecules, small molecules, ions) into, out of, withi	Stops, prevents or reduces the activity of an enzyme [goid 4857] [evidence IDA]	7B2; AI325031; Sgne-1; Sgne1	Sgne-1; 7B2; AI325031; Sgne1
7008	-1.53399	0.345	11.3540152673963	-9.31967777727957	6.6e-08	2.97e-06	5.52724	8.17198873165392	7008	ACTN2	4900706	Mus musculus	MEEBO	ILMN_223487	ILMN_223487	ACTN2	scl44289.22.3_135	NM_033268.2			31981444	NM_033268.2	Actn2		ILMN_2764727	4900706	S	2842	CGGGGAAAGCGACCTCTAATGCTCTTTCTGTAATCCCTACCCTATCAGAA						All of the contents of a cell excluding the plasma membrane and nucleus, but including other subcellular structures [goid 5737] [evidence IEA]; Filaments formed of actin and associated proteins; attached to Z discs at either end of sarcomeres in myofibrils [goid 5865] [evidence TAS]; Platelike region of a muscle sarcomere to which the plus ends of actin filaments are attached [goid 30018] [eviden…	A process whereby force is generated within muscle tissue, resulting in a change in muscle geometry. Force generation involves a chemo-mechanical energy conversion step. The chemo-mechanical energy conversion step is carried out by the actin/myosin comple	Interacting selectively with monomeric or multimeric forms of actin, including actin filaments [goid 3779] [evidence IEA]; Interacting selectively with calcium ions (Ca2+) [goid 5509] [evidence IEA]; Interacting selectively with any protein or protein com
43902	-1.53318	0.346	10.5275648834579	-17.7452641960746	4.97e-12	1.11e-09	8.95468	17.9207560407231	43902	VWA5A	7050717	Mus musculus	RefSeq	ILMN_211556	ILMN_211556	VWA5A	NM_172767.2	NM_172767.2		67776	40254243	NM_172767.2	Vwa5a	NP_766355.2	ILMN_2850792	7050717	S	3604	CCTTCGTAAGTGCAAATTGCTGCCTGAGAGTAAGAGGAGCTGGCTGAGAA	9	+	38550399-38550448	9qA5.1	Mus musculus von Willebrand factor A domain containing 5A (Vwa5a), mRNA.		Any process that stops, prevents or reduces the rate or extent of progression through the cell cycle [goid 45786] [evidence IEA]; The progression of biochemical and morphological phases and events that occur in a cell during successive cell replication or		E130119J22; AW552491; 5830475I06Rik; BCSC-1	E130119J22; AW552491; 5830475I06Rik; BCSC-1
22187	-1.5268	0.347	8.27351372459978	-12.4740855878933	1e-09	8.07e-08	7.09313	12.47782643147	22187	JARID1D	5390398	Mus musculus	RefSeq	ILMN_221054	ILMN_221054	JARID1D	NM_011419.3	NM_011419.3		20592	100816530	NM_011419.3	Jarid1d	NP_035549.1	ILMN_1224210	5390398	S	5101	CCTGTATGCGTTTCCCAAAATTTTACCATCAATATTCCTGGGACTAGCAT		+	279884-279933	YqA1	Mus musculus jumonji, AT rich interactive domain 1D (Rbp2 like) (Jarid1d), mRNA.	A membrane-bounded organelle of eukaryotic cells in which chromosomes are housed and replicated. In most cells, the nucleus contains all of the cell's chromosomes except the organellar chromosomes, and is the site of RNA synthesis and processing. In some species, or in specialized cell types, RNA metabolism or DNA replication may be absent [goid 5634] [evidence IEA]; The living contents of a cell…	The alteration of DNA or protein in chromatin, which may result in changing the chromatin structure [goid 16568] [evidence IEA]; The process of removal or addition of one or more electrons with or without the concomitant removal or addition of a proton or	Catalysis of an oxidation-reduction (redox) reaction in which hydrogen or electrons are transferred from one donor, and two oxygen atoms is incorporated into a donor [goid 16702] [evidence IEA]; Interacting selectively with zinc (Zn) ions [goid 8270] [evi	Smcy	Smcy
31736	-1.52571	0.347	11.519189931908	-14.0906281275897	1.67e-10	1.91e-08	7.71897	14.3419905963615	31736	OGN	160402	Mus musculus	RefSeq	ILMN_220162	ILMN_220162	OGN	NM_008760.2	NM_008760.2		18295	31543365	NM_008760.2	Ogn	NP_032786.1	ILMN_2859613	160402	S	2330	TGTGTCCATGACTCATTTTCTCTGTGACTGAACGCTCACCAAGAGCACTG	13	+	49636227-49636276	13qA5	Mus musculus osteoglycin (Ogn), mRNA.	The space external to the outermost structure of a cell. For cells without external protective or external encapsulating structures this refers to space outside of the plasma membrane. This term covers the host cell environment outside an intracellular parasite [goid 5576] [evidence IEA]; A layer consisting mainly of proteins (especially collagen) and glycosaminoglycans (mostly as proteoglycans) …		The function that stimulates a cell to grow or proliferate. Most growth factors have other actions besides the induction of cell growth or proliferation [goid 8083] [evidence IEA]; Interacting selectively with any protein or protein complex (a complex of	OG; SLRR3A; mimecan; 3110079A16Rik; mimican; OIF	OG; SLRR3A; mimecan; 3110079A16Rik; mimican; OIF
34711	-1.51382	0.35	10.1060745035828	-15.0392866988075	6.24e-11	8.93e-09	8.04915	15.3483110370415	34711	PMP22	2480129	Mus musculus	RefSeq	ILMN_215585	ILMN_215585	PMP22	NM_008885.2	NM_008885.2		18858	118130612	NM_008885.2	Pmp22	NP_032911.1	ILMN_2661299	2480129	S	78	CAGTGGACGCACCGGAGTTTGTGCCTGAGGCTAATCTGCTCTGAGATAGC	11	+	62945089-62945138	11qB3	Mus musculus peripheral myelin protein 22 (Pmp22), mRNA.	Penetrating at least one phospholipid bilayer of a membrane. May also refer to the state of being buried in the bilayer with no exposure outside the bilayer. When used to describe a protein, indicates that all or part of the peptide sequence is embedded in the membrane [goid 16021] [evidence IEA]; Double layer of lipid molecules that encloses all cells, and, in eukaryotes, many organelles; may be…	The process by which the cell cycle is halted during one of the normal phases (G1, S, G2, M) [goid 7050] [evidence IEA]; The progression of biochemical and morphological phases and events that occur in a cell during successive cell replication or nuclear		22kDa; Tr; HNPP; Gas-3; trembler	22kDa; Tr; HNPP; Gas-3; trembler
7138	-1.47279	0.36	9.26068686043615	-18.2562809548958	3.2e-12	7.47e-10	9.12668	18.3633029269155	7138	ADAMTS2	6520273	Mus musculus	RefSeq	ILMN_210818	ILMN_210818	ADAMTS2	NM_175643.2	NM_175643.2		216725	118130291	NM_175643.2	Adamts2	NP_783574.1	ILMN_2729103	6520273	S	3599	GAAGAGGTCCCGTCTCCTAACCTGATCCCTCGACGGCCAAGCCTGTATGT	11	+	50617409-50617458	11qB1.3	Mus musculus a disintegrin-like and metallopeptidase (reprolysin type) with thrombospondin type 1 motif, 2 (Adamts2), mRNA.	The space external to the outermost structure of a cell. For cells without external protective or external encapsulating structures this refers to space outside of the plasma membrane. This term covers the host cell environment outside an intracellular parasite [goid 5576] [evidence IEA]; A layer consisting mainly of proteins (especially collagen) and glycosaminoglycans (mostly as proteoglycans) …	Any series of molecular signals generated as a consequence of an integrin binding to one of its physiological ligands [goid 7229] [evidence IEA]; The proteolytic chemical reactions and pathways resulting in the breakdown of collagen in the extracellular m	Catalysis of the hydrolysis of various bonds, e.g. C-O, C-N, C-C, phosphoric anhydride bonds, etc. Hydrolase is the systematic name for any enzyme of EC class 3 [goid 16787] [evidence IEA]; Interacting selectively with zinc (Zn) ions [goid 8270] [evidence	PCINP; ADAMTS-3; KIAA4060; mKIAA4060; 4732482M10; hPCPNI; A430089F14; ADAM-TS2	PCINP; ADAMTS-3; KIAA4060; mKIAA4060; 4732482M10; hPCPNI; A430089F14; ADAM-TS2
33876	-1.46758	0.362	9.9632187702777	-14.7031527710055	8.79e-11	1.18e-08	7.92812	14.9985970671129	33876	PDGFRL	1110440	Mus musculus	RefSeq	ILMN_214443	ILMN_214443	PDGFRL	NM_026840.2	NM_026840.2		68797	42476141	NM_026840.2	Pdgfrl	NP_081116.2	ILMN_2903926	1110440	S	1096	CACCTGGAGACTGATTCACAGAGGACTGGGACACACCACAAGAATCTCCC	8	+	42075695-42075744	8qA4	Mus musculus platelet-derived growth factor receptor-like (Pdgfrl), mRNA.	The space external to the outermost structure of a cell. For cells without external protective or external encapsulating structures this refers to space outside of the plasma membrane. This term covers the host cell environment outside an intracellular parasite [goid 5576] [evidence IEA]			1110039P19Rik; AV013190	1110039P19Rik; AV013190
22729	-1.46527	0.362	7.7879807895809	-15.4246953686403	4.25e-11	6.61e-09	8.1798	15.7404500984234	22729	KLHL6	5490358	Mus musculus	RefSeq	ILMN_211787	ILMN_211787	KLHL6	NM_183390.1	NM_183390.1		239743	34419627	NM_183390.1	Klhl6	NP_899246.1	ILMN_2619528	5490358	S	2180	AATAAATCCAGGTCTTTCCACGCCAGTCAGTGTGTCTCCCACCATACTGC	16	-	19946689-19946738	16qA3	Mus musculus kelch-like 6 (Drosophila) (Klhl6), mRNA.			Interacting selectively with any protein or protein complex (a complex of two or more proteins that may include other nonprotein molecules) [goid 5515] [evidence IEA]	MGC118659	MGC118659
8745	-1.46297	0.363	11.558650005996	-11.2911057479779	4.39e-09	2.8e-07	6.55284	10.977235215526	8745	ATP2A1	780356	Mus musculus	RefSeq	ILMN_216061	ILMN_216061	ATP2A1	NM_007504.2	NM_007504.2		11937	36031131	NM_007504.2	Atp2a1	NP_031530.2	ILMN_2666864	780356	S	3361	CCCGAACTCACGGGGCTTGCAGGCACAAGGCAACTGACTAGCTGATTGCT	7	-	133589403-133589452	7qF3	Mus musculus ATPase, Ca++ transporting, cardiac muscle, fast twitch 1 (Atp2a1), mRNA.	The irregular network of unit membranes, visible only by electron microscopy, that occurs in the cytoplasm of many eukaryotic cells. The membranes form a complex meshwork of tubular channels, which are often expanded into slitlike cavities called cisternae. The ER takes two forms, rough (or granular), with ribosomes adhering to the outer surface, and smooth (with no ribosomes attached) [goid 5783…	The directed movement of calcium (Ca) ions into, out of, within or between cells [goid 6816] [evidence ISO]; The directed movement of charged atoms or small charged molecules into, out of, within or between cells [goid 6811] [evidence IEA]; The directed m	Catalysis of the hydrolysis of various bonds, e.g. C-O, C-N, C-C, phosphoric anhydride bonds, etc. Hydrolase is the systematic name for any enzyme of EC class 3 [goid 16787] [evidence IEA]; Interacting selectively with magnesium (Mg) ions [goid 287] [evid	SERCA1	SERCA1
21916	-1.44735	0.367	11.6641522073432	-17.6652306438808	5.33e-12	1.16e-09	8.93554	17.8503023130825	21916	IPO9	2850368	Mus musculus	RefSeq	ILMN_210059	ILMN_228108	IPO9	NM_153774.1	NM_153774.1		226432	112734860	NM_153774.1	Ipo9	NP_722469.1	ILMN_1235337	2850368	S	3946	CTGCACATAACCACAGAGTCTGATATTCAAAGGTATCCCTATCCCTCAGG	1	-	137281132-137281181	1qE4	Mus musculus importin 9 (Ipo9), mRNA. XM_923899 XM_923904 XM_923916 XM_983357 XM_983389 XM_983428 XM_983504	All of the contents of a cell excluding the plasma membrane and nucleus, but including other subcellular structures [goid 5737] [evidence IEA]; A membrane-bounded organelle of eukaryotic cells in which chromosomes are housed and replicated. In most cells, the nucleus contains all of the cell's chromosomes except the organellar chromosomes, and is the site of RNA synthesis and processing. In some …	The directed movement of proteins into, out of, within or between cells [goid 15031] [evidence IEA]; The directed movement of substances (such as macromolecules, small molecules, ions) into, out of, within or between cells, or within a multicellular organ	Enables the directed movement of proteins into, out of, within or between cells [goid 8565] [evidence IEA]; The selective, often stoichiometric, interaction of a molecule with one or more specific sites on another molecule [goid 5488] [evidence IEA]; Inte	C78347; Ranbp9; Imp9; mKIAA1192; 0710008K06Rik	C78347; Ranbp9; Imp9; mKIAA1192; 0710008K06Rik
11641	-1.44324	0.368	7.9481673260654	-16.2558275579905	1.91e-11	3.3e-09	8.48149	16.5555780354229	11641	CCK	430025	Mus musculus	RefSeq	ILMN_212997	ILMN_212997	CCK	NM_031161.2	NM_031161.2		12424	118130260	NM_031161.2	Cck	NP_112438.1	ILMN_1252990	430025	S	393	AGGACTACGAATACCCATCGTAGTGGGCCAGCGTCTTGGCCCTGCTTGGA	9	-	121399158-121399185:121399186-121399207	9qF4	Mus musculus cholecystokinin (Cck), mRNA.	The space external to the outermost structure of a cell. For cells without external protective or external encapsulating structures this refers to space outside of the plasma membrane. This term covers the host cell environment outside an intracellular parasite [goid 5576] [evidence IEA]; The long process of a neuron that conducts nerve impulses, usually away from the cell body to the terminals a…	Generation of a long process of a neuron, that carries efferent (outgoing) action potentials from the cell body towards target cells [goid 7409] [evidence IDA]; The specific actions or reactions of an organism relating to the intake of food, any substance	The action characteristic of a hormone, any substance formed in very small amounts in one specialized organ or group of cells and carried (sometimes in the bloodstream) to another organ or group of cells in the same organism, upon which it has a specific
18424	-1.42208	0.373	9.58838668998696	-8.84210756247163	1.35e-07	5.4e-06	5.26761	7.42742778242618	18424	FOXG1	4860711	Mus musculus	RefSeq	ILMN_209777	ILMN_209777	FOXG1	NM_008241.1	NM_008241.1		15228	6679842	NM_008241.1	Foxg1	NP_032267.1	ILMN_2599125	4860711	S	2767	ACCTTGCAAATATGTAACCTGTGTTGCGCAAATGCCGCATCAATTTGAGT	12	+	50487674-50487723	12qB3	Mus musculus forkhead box G1 (Foxg1), mRNA.	A membrane-bounded organelle of eukaryotic cells in which chromosomes are housed and replicated. In most cells, the nucleus contains all of the cell's chromosomes except the organellar chromosomes, and is the site of RNA synthesis and processing. In some species, or in specialized cell types, RNA metabolism or DNA replication may be absent [goid 5634] [evidence IEA]	Any process that modulates the frequency, rate or extent of DNA-dependent transcription [goid 6355] [evidence IEA]; The synthesis of either RNA on a template of DNA or DNA on a template of RNA [goid 6350] [evidence IEA]; The biological process whose speci	Interacting selectively with DNA (deoxyribonucleic acid) [goid 3677] [evidence IEA]; The function of binding to a specific DNA sequence in order to modulate transcription. The transcription factor may or may not also interact selectively with a protein or	BF-1; Bf1; Hfh9; Hfhbf1; 2900064B05Rik	BF-1; Bf1; Hfh9; Hfhbf1; 2900064B05Rik
11893	-1.42033	0.374	11.7737991262329	-14.7883382153134	8.06e-11	1.09e-08	7.96257	15.0879184253738	11893	CD74	3360338	Mus musculus	RefSeq	ILMN_214824	ILMN_214824	CD74	NM_010545.3	NM_010545.3		16149	110624778	NM_010545.3	Cd74	NP_034675.1	ILMN_3089584	3360338	A	896	ACAGAAGGAGGACGCTGGAGGGCCTTGCTGGCTACCGCTATCTAAAGGGA	18	+	60971979-60972028	18qE1	Mus musculus CD74 antigen (invariant polypeptide of major histocompatibility complex, class II antigen-associated) (Cd74), transcript variant 2, mRNA.	Penetrating at least one phospholipid bilayer of a membrane. May also refer to the state of being buried in the bilayer with no exposure outside the bilayer. When used to describe a protein, indicates that all or part of the peptide sequence is embedded in the membrane [goid 16021] [evidence IEA]; Double layer of lipid molecules that encloses all cells, and, in eukaryotes, many organelles; may be…	Any immune system process that functions in the calibrated response of an organism to a potential internal or invasive threat [goid 6955] [evidence IEA]; Reactions, triggered in response to the presence of a foreign body or the occurrence of an injury, wh	Interacting selectively with major histocompatibility complex class II molecules; a set of molecules displayed on cell surfaces that are responsible for lymphocyte recognition and antigen presentation [goid 42289] [evidence IEA]; Interacting selectively w	Ia-GAMMA; Ii; DHLAG; HLADG; CLIP	Ia-GAMMA; Ii; DHLAG; HLADG; CLIP
21337	-1.41717	0.374	9.44129567432471	-11.6219622874118	2.89e-09	1.95e-07	6.70997	11.4095998665823	21337	IFI205	7400528	Mus musculus	MEEBO	ILMN_186725	ILMN_186725	IFI205	scl000902.1_10				31982555	NM_172648	Ifi205		ILMN_2437969	7400528	S	7	CTGAGAGTGTCCTAACCACTGGTGTCTTCATTTATACCCCATTTTTCACT						A membrane-bounded organelle of eukaryotic cells in which chromosomes are housed and replicated. In most cells, the nucleus contains all of the cell's chromosomes except the organellar chromosomes, and is the site of RNA synthesis and processing. In some species, or in specialized cell types, RNA metabolism or DNA replication may be absent [goid 5634] [evidence IEA]	Any process that modulates the frequency, rate or extent of DNA-dependent transcription [goid 6355] [evidence IEA]; The synthesis of either RNA on a template of DNA or DNA on a template of RNA [goid 6350] [evidence IEA]	Interacting selectively with any protein or protein complex (a complex of two or more proteins that may include other nonprotein molecules) [goid 5515] [evidence IEA]
20343	-1.41565	0.375	10.7926676878436	-14.803806607067	7.93e-11	1.08e-08	7.96658	15.1040868574755	20343	H2-AB1	5860435	Mus musculus	RefSeq	ILMN_209838	ILMN_209838	H2-AB1	NM_207105.1	NM_207105.1		14961	46358077	NM_207105.1	H2-Ab1	NP_996988.1	ILMN_2913716	5860435	S	732	CTGAGTCTGCCTGGAGCAAAATGTTGAGCGGCATCGGGGGCTGCGTGCTT	17	+	33876128-33876177	17qB1	Mus musculus histocompatibility 2, class II antigen A, beta 1 (H2-Ab1), mRNA.	Double layer of lipid molecules that encloses all cells, and, in eukaryotes, many organelles; may be a single or double lipid bilayer; also includes associated proteins [goid 16020] [evidence IEA]; The living contents of a cell; the matter contained within (but not including) the plasma membrane, usually taken to exclude large vacuoles and masses of secretory or ingested material. In eukaryotes i…	Any immune system process that functions in the calibrated response of an organism to a potential internal or invasive threat [goid 6955] [evidence IMP]; The process by which an antigen-presenting cell expresses antigen (peptide or polysaccharide) on its	Interacting selectively with any protein or protein complex (a complex of two or more proteins that may include other nonprotein molecules) [goid 5515] [evidence IPI]; Interacting selectively with an antigen peptide, a fragment of a foreign protein derive	Rmcs1; I-A<b>; H2-Ab; AI845868; I-Abeta; IAb; Ia-2; Ia2; H-2Ab; Abeta	Rmcs1; I-Abeta; I-A<b>; IAb; H2-Ab; AI845868; Ia-2; Ia2; H-2Ab; Abeta
33904	-1.41196	0.376	10.338779243396	-11.5150893758582	3.3e-09	2.18e-07	6.66154	11.271052262867	33904	PDLIM3	650452	Mus musculus	RefSeq	ILMN_213954	ILMN_213954	PDLIM3	NM_016798.3	NM_016798.3		53318	133892778	NM_016798.3	Pdlim3	NP_058078.1	ILMN_1235230	650452	S	1002	CCCCCAGAGGGCTACGACACCGTCACTCTGTACCCCAAAGCTTAAATCCT	8	+	47004324-47004368:47004369-47004373	8qB1.1	Mus musculus PDZ and LIM domain 3 (Pdlim3), mRNA.	All of the contents of a cell excluding the plasma membrane and nucleus, but including other subcellular structures [goid 5737] [evidence IEA]; The part of the cytoskeleton (the internal framework of a cell) composed of actin and associated proteins. Includes actin cytoskeleton-associated complexes [goid 15629] [evidence IPI]; Platelike region of a muscle sarcomere to which the plus ends of actin…	The process whose specific outcome is the progression of the heart over time, from its formation to the mature structure. The heart is a hollow, muscular organ, which, by contracting rhythmically, keeps up the circulation of the blood [goid 7507] [evidenc	Interacting selectively with any metal ion [goid 46872] [evidence IEA]; Interacting selectively with zinc (Zn) ions [goid 8270] [evidence IEA]; Interacting selectively with any protein or protein complex (a complex of two or more proteins that may include	AI463105; Actn2lp; ALP	AI463105; Actn2lp; ALP
23454	-1.39542	0.38	10.8478752202896	-13.0039483501889	5.54e-10	5e-08	7.30103	13.1111198014797	23454	ISG15	460221	Mus musculus	RefSeq	ILMN_212867	ILMN_322164	LOC100038882	XM_001471686.1	XM_001471686.1		100038882	149253304	XM_001471686.1	LOC100038882	XP_001471736.1	ILMN_1256257	460221	S	235	TGCAGTGCTCCAGGACGGTCTTACCCTTTCCAGTCTGGGTCTGGGTCCCA	4	-	155573982-155574031	4qE2	PREDICTED: Mus musculus hypothetical protein LOC100038882 (LOC100038882), mRNA.
42168	-1.39531	0.38	11.8544358731409	-9.5884381279607	4.46e-08	2.13e-06	5.67162	8.57921425799666	42168	TPM2	1070088	Mus musculus	RefSeq	ILMN_191790	ILMN_191790	TPM2	NM_009416.3	NM_009416.3		22004	133892876	NM_009416.3	Tpm2	NP_033442.2	ILMN_2482209	1070088	S	1075	CATGCACTGACCTCCACCCCTCCACTACTTAATAAACTCTGAACTTGGTC	4	-	43528557-43528606	4qB1	Mus musculus tropomyosin 2, beta (Tpm2), mRNA.	All of the contents of a cell excluding the plasma membrane and nucleus, but including other subcellular structures [goid 5737] [evidence IEA]; Any of the various filamentous elements that form the internal framework of cells, and typically remain after treatment of the cells with mild detergent to remove membrane constituents and soluble components of the cytoplasm. The term embraces intermediat…	A process whereby force is generated within muscle tissue, resulting in a change in muscle geometry. Force generation involves a chemo-mechanical energy conversion step. The chemo-mechanical energy conversion step is carried out by the actin/myosin comple	Interacting selectively with any protein or protein complex (a complex of two or more proteins that may include other nonprotein molecules) [goid 5515] [evidence IPI]; The action of a molecule that contributes to the structural integrity of a cytoskeletal	Trop-2; Tpm-2	Trop-2; Tpm-2
29994	-1.39479	0.38	8.23209511877232	-16.1309663652758	2.15e-11	3.63e-09	8.44009	16.4356879837924	29994	MSX1	5670739	Mus musculus	RefSeq	ILMN_223134	ILMN_223134	MSX1	NM_010835.2	NM_010835.2		17701	113199782	NM_010835.2	Msx1	NP_034965.2	ILMN_1246173	5670739	S	1292	GCTACACACTTCCTCCTGGTTGTCGCTTCCTAAACCTTCCTCATCTGACC	5	-	38212319-38212368	5qB3	Mus musculus homeobox, msh-like 1 (Msx1), mRNA.	A membrane-bounded organelle of eukaryotic cells in which chromosomes are housed and replicated. In most cells, the nucleus contains all of the cell's chromosomes except the organellar chromosomes, and is the site of RNA synthesis and processing. In some species, or in specialized cell types, RNA metabolism or DNA replication may be absent [goid 5634] [evidence IEA]	The process whose specific outcome is the progression of the forebrain over time, from its formation to the mature structure. The forebrain is the anterior of the three primary divisions of the developing chordate brain or the corresponding part of the ad	Interacting selectively with DNA of a specific nucleotide composition, e.g. GC-rich DNA binding, or with a specific sequence motif or type of DNA e.g. promotor binding or rDNA binding [goid 43565] [evidence IEA]; The function of binding to a specific DNA	Hox7.1; Hox-7; msh; AA675338; AI324650; Hox7	Hox7.1; Hox-7; msh; AA675338; AI324650; Hox7
44219	-1.39298	0.381	10.1231560618001	-14.1720751854227	1.53e-10	1.78e-08	7.74958	14.4307820623327	44219	XDH	5340577	Mus musculus	RefSeq	ILMN_190434	ILMN_246330	XDH	NM_011723.2	NM_011723.2		22436	77682554	NM_011723.2	Xdh	NP_035853.2	ILMN_1239055	5340577	S	4061	GAAAAGGAGGCTCCCCAGTATGGTTTTATACTACAGCCCTGATTCCTCGG	17	-	74233724-74233772:74233773-74233773	17qE2	Mus musculus xanthine dehydrogenase (Xdh), mRNA.	A small, membrane-bounded organelle that uses dioxygen (O2) to oxidize organic molecules; contains some enzymes that produce and others that degrade hydrogen peroxide (H2O2) [goid 5777] [evidence IEA]	The process of removal or addition of one or more electrons with or without the concomitant removal or addition of a proton or protons [goid 55114] [evidence IDA]; Any process that modulates the frequency, rate or extent of epithelial cell differentiation	Interacting selectively with an iron-sulfur cluster, a combination of iron and sulfur atoms [goid 51536] [evidence IEA]; Interacting selectively with a 2 iron, 2 sulfur (2Fe-2S) cluster; this cluster consists of two iron atoms, with two inorganic sulfur a	Xor; XO; Xox-1; Xox1	Xor; XO; Xox-1; Xox1
7248	-1.39239	0.381	10.1886497128653	-8.06158552653586	4.65e-07	1.54e-05	4.81248	6.15013374712134	7248	ADORA1	3710224	Mus musculus	RefSeq	ILMN_223257	ILMN_238585	ADORA1	NM_001008533.2	NM_001008533.2		11539	87239997	NM_001008533.2	Adora1	NP_001008533.1	ILMN_2761495	3710224	S	4956	GCCCAGCCCCTTTGATTCTGGGGTCTACACTTGCAAGGCCATCAACGTGC	1	-	136096575-136096624	1qE4	Mus musculus adenosine A1 receptor (Adora1), transcript variant 1, mRNA.	Penetrating at least one phospholipid bilayer of a membrane. May also refer to the state of being buried in the bilayer with no exposure outside the bilayer. When used to describe a protein, indicates that all or part of the peptide sequence is embedded in the membrane [goid 16021] [evidence IEA]; Double layer of lipid molecules that encloses all cells, and, in eukaryotes, many organelles; may be…	The series of molecular signals generated as a consequence of a G-protein coupled receptor binding to its physiological ligand [goid 7186] [evidence IEA]; The cascade of processes by which a signal interacts with a receptor, causing a change in the level	A receptor that binds an extracellular ligand and transmits the signal to a heterotrimeric G-protein complex. These receptors are characteristically seven-transmembrane receptors and are made up of hetero- or homodimers [goid 4930] [evidence IEA]; Combini	A1AR; A1R; BB176431; AI848715	A1AR; A1R; BB176431; AI848715
41625	-1.38565	0.383	9.36876001321073	-16.2425018406702	1.93e-11	3.3e-09	8.48149	16.5428249705507	41625	TMEM103	5270403	Mus musculus	RefSeq	ILMN_210616	ILMN_245772	TMEM103	XM_895137.2	XM_895137.2		72341	94386623	XM_895137.2	Tmem103	XP_900230.1	ILMN_1251253	5270403	S	1941	CCCAGCGTCCTGAGATGATCCTGATCACACCTCGTTCCGTAGTAAAGGTC	9	+	110224464-110224513	9qF2	PREDICTED: Mus musculus transmembrane protein 103, transcript variant 2 (Tmem103), mRNA.
28417	-1.35648	0.391	10.4066179053847	-13.4304325578769	3.42e-10	3.4e-08	7.46852	13.6047128193206	28417	LRTM1	1440682	Mus musculus	RefSeq	ILMN_209217	ILMN_209217	LRTM1	NM_176920.3	NM_176920.3		319476	142383744	NM_176920.3	Lrtm1	NP_795894.1	ILMN_1241151	1440682	S	1433	ATCTGAGTGAGCTTGATGTGTTCGATGCTCCTGTCCCATGTTTTATCTTC	14	+	29840989-29841038	14qA3	Mus musculus leucine-rich repeats and transmembrane domains 1 (Lrtm1), mRNA.	Penetrating at least one phospholipid bilayer of a membrane. May also refer to the state of being buried in the bilayer with no exposure outside the bilayer. When used to describe a protein, indicates that all or part of the peptide sequence is embedded in the membrane [goid 16021] [evidence IEA]; Double layer of lipid molecules that encloses all cells, and, in eukaryotes, many organelles; may be…		Interacting selectively with any protein or protein complex (a complex of two or more proteins that may include other nonprotein molecules) [goid 5515] [evidence IEA]	MGC118429; A930016D02Rik	MGC118429; A930016D02Rik
34747	-1.35353	0.391	8.38955981416868	-9.57911778285341	4.52e-08	2.15e-06	5.66756	8.56523084944043	34747	PNPLA1	7100202	Mus musculus	RefSeq	ILMN_248198	ILMN_248198	PNPLA1	NM_001034885.1	NM_001034885.1		433091	85702231	NM_001034885.1	Pnpla1	NP_001030057.1	ILMN_2841024	7100202	S	4254	ATGTGAACAAAGATAAGCCCCCAGCCCACAGGAACAAAGTCCTGATGCCC	17	+	28617668-28617717	17qA3.3	Mus musculus patatin-like phospholipase domain containing 1 (Pnpla1), mRNA.		The chemical reactions and pathways involving lipids, compounds soluble in an organic solvent but not, or sparingly, in an aqueous solvent. Includes fatty acids; neutral fats, other fatty-acid esters, and soaps; long-chain (fatty) alcohols and waxes; sphi	Catalysis of the hydrolysis of various bonds, e.g. C-O, C-N, C-C, phosphoric anhydride bonds, etc. Hydrolase is the systematic name for any enzyme of EC class 3 [goid 16787] [evidence IEA]
10674	-1.34755	0.393	10.3667136046494	-12.6650157800579	8.18e-10	6.79e-08	7.16813	12.7086589350749	10674	C1QTNF3	5260672	Mus musculus	RefSeq	ILMN_209151	ILMN_209151	C1QTNF3	NM_030888.3	NM_030888.3		81799	142366188	NM_030888.3	C1qtnf3	NP_112150.1	ILMN_2593034	5260672	S	1655	CTGGGGCTGTGGTAGAGCTCTCTTGACTCTGTACAACAAGCTGAGGTAAG	15	+	10909246-10909295	15qA1	Mus musculus C1q and tumor necrosis factor related protein 3 (C1qtnf3), mRNA.	The space external to the outermost structure of a cell. For cells without external protective or external encapsulating structures this refers to space outside of the plasma membrane. This term covers the host cell environment outside an intracellular parasite [goid 5576] [evidence IDA]	Any process specifically pertinent to the functioning of integrated living units: cells, tissues, organs, and organisms. A process is a collection of molecular events with a defined beginning and end [goid 8150] [evidence ND ]	Elemental activities, such as catalysis or binding, describing the actions of a gene product at the molecular level. A given gene product may exhibit one or more molecular functions [goid 3674] [evidence ND ]	CTRP3; Cors; AI315029; Corcs; CORS-26; 2310005P21Rik	CTRP3; Cors; AI315029; Corcs; CORS-26; 2310005P21Rik
41348	-1.3465	0.393	9.59492302478966	-11.4440482089616	3.61e-09	2.36e-07	6.62709	11.1783710144864	41348	THG1L	6280296	Mus musculus	RefSeq	ILMN_246881	ILMN_246881	THG1L	NM_001080969.1	NM_001080969.1		66628	124377987	NM_001080969.1	Thg1l	NP_001074438.1	ILMN_2979430	6280296	S	438	GCCTCCAGTTACGTATTTTACTGGCGGGATTACTTTGAGGACCAGCCCCT	11	-	45766325-45766374	11qB1.1	Mus musculus tRNA-histidine guanylyltransferase 1-like (S. cerevisiae) (Thg1l), mRNA.	All of the contents of a cell excluding the plasma membrane and nucleus, but including other subcellular structures [goid 5737] [evidence IEA]	The process by which a pre-tRNA molecule is converted to a mature tRNA, ready for addition of an aminoacyl group [goid 8033] [evidence IEA]	Catalysis of the transfer of a nucleotidyl group to a reactant [goid 16779] [evidence IEA]; Catalysis of the transfer of a group, e.g. a methyl group, glycosyl group, acyl group, phosphorus-containing, or other groups, from one compound (generally regarde	AA387658; 5730409G07Rik; RP23-298M7.6; 1700121M19Rik; MGC107321	AA387658; 5730409G07Rik; RP23-298M7.6; 1700121M19Rik; MGC107321
27557	-1.34111	0.395	9.41513225956248	-14.8643139601928	7.46e-11	1.03e-08	7.98716	15.1671828473128	27557	PYDC4	1090647	Mus musculus	RefSeq	ILMN_203731	ILMN_312220	LOC623121	XM_001480713.1	XM_001480713.1		623121	149241469	XM_001480713.1	LOC623121	XP_001480763.1	ILMN_1219896	1090647	S	2744	AATTGTGACTAGGGTGTGAAATCCTCACCTGGCTCCTGTCAATAGCTGCC				1qH3	PREDICTED: Mus musculus similar to Interferon-activatable protein 203 (Ifi-203) (Interferon-inducible protein p203) (LOC623121), mRNA.
18174	-1.32943	0.398	9.1288351059319	-16.0923468839706	2.23e-11	3.74e-09	8.42713	16.3984263142751	18174	FGF10	2600286	Mus musculus	RefSeq	ILMN_221505	ILMN_221505	FGF10	NM_008002.3	NM_008002.3		14165	34328438	NM_008002.3	Fgf10	NP_032028.1	ILMN_2982771	2600286	S	3627	AGTGTGTTAGCCACGGGTACAGAGCATATGACTGTTGACATCAGACTCCT	13	+	119580770-119580819	13qD2.3	Mus musculus fibroblast growth factor 10 (Fgf10), mRNA.	The external part of the cell wall and/or plasma membrane [goid 9986] [evidence NAS]; The space external to the outermost structure of a cell. For cells without external protective or external encapsulating structures this refers to space outside of the plasma membrane. This term covers the host cell environment outside an intracellular parasite [goid 5576] [evidence IEA]; A membrane-bounded orga…	A change in state or activity of a cell or an organism (in terms of movement, secretion, enzyme production, gene expression, etc.) as a result of a disturbance in organismal or cellular homeostasis, usually, but not necessarily, exogenous (e.g. temperatur	Interacting selectively with the fibroblast growth factor receptor (FGFR) [goid 5104] [evidence IDA]; Interacting selectively with heparin, any member of a group of glycosaminoglycans found mainly as an intracellular component of mast cells and which cons	FGF-10; BB213776	FGF-10; BB213776
43363	-1.32641	0.399	10.7345887014164	-16.4789306121248	1.55e-11	2.72e-09	8.56543	16.7676158226253	43363	USP18	1580528	Mus musculus	RefSeq	ILMN_186258	ILMN_186258	USP18	NM_011909.1	NM_011909.1		24110	6755926	NM_011909.1	Usp18	NP_036039.1	ILMN_3131679	1580528	A	1550	GAGACAGGGACCAGTGGGAGATCATCGGTTCATGGGATCTCTCTCCTGAG	6	+	121220764-121220813	6qF1	Mus musculus ubiquitin specific peptidase 18 (Usp18), mRNA.		The chemical reactions and pathways resulting in the breakdown of a protein or peptide by hydrolysis of its peptide bonds, initiated by the covalent attachment of a ubiquitin moiety, or multiple ubiquitin moieties, to the protein [goid 6511] [evidence IEA	Catalysis of the hydrolysis of various bonds, e.g. C-O, C-N, C-C, phosphoric anhydride bonds, etc. Hydrolase is the systematic name for any enzyme of EC class 3 [goid 16787] [evidence IEA]; Catalysis of the hydrolysis of a peptide bond. A peptide bond is	UBP43; Ubp15; 1110058H21Rik; AW047653	UBP43; Ubp15; 1110058H21Rik; AW047653
43242	-1.3247	0.399	9.01230454137252	-10.4163324073642	1.39e-08	7.82e-07	6.10679	9.78296861041545	43242	UNC45B	6040026	Mus musculus	RefSeq	ILMN_221227	ILMN_221227	UNC45B	NM_178680.3	NM_178680.3		217012	54607168	NM_178680.3	Unc45b	NP_848795.2	ILMN_3153940	6040026	A	3065	CTGTGATCAGAAAGCAGGTCAGACAATTCTGCAGGCCAGATAACGGGCTG	11	+	82756497-82756546	11qC	Mus musculus unc-45 homolog B (C. elegans) (Unc45b), mRNA.	The part of a cell or its extracellular environment in which a gene product is located. A gene product may be located in one or more parts of a cell and its location may be as specific as a particular macromolecular complex, that is, a stable, persistent association of macromolecules that function together [goid 5575] [evidence ND ]	The process whereby relatively unspecialized cells, e.g. embryonic or regenerative cells, acquire specialized structural and/or functional features that characterize the cells, tissues, or organs of the mature organism or some other relatively stable phas	The selective, often stoichiometric, interaction of a molecule with one or more specific sites on another molecule [goid 5488] [evidence IEA]; Elemental activities, such as catalysis or binding, describing the actions of a gene product at the molecular le	Cmya4; Unc45; MGC91090; AA445617; D230041A13Rik	Cmya4; Unc45; MGC91090; AA445617; D230041A13Rik
36714	-1.32305	0.4	9.04244817338455	-13.3672337832348	3.67e-10	3.58e-08	7.44612	13.5324493470978	36714	RGL1	1510020	Mus musculus	RefSeq	ILMN_210272	ILMN_210272	RGL1	NM_016846.3	NM_016846.3		19731	118131206	NM_016846.3	Rgl1	NP_058542.2	ILMN_2717176	1510020	S	3703	TTGTCTGTAATAACAGTTTCATTCTGTGCTTCCGATCTGCGCTATGCTGG	1	-	154364794-154364843	1qG3	Mus musculus ral guanine nucleotide dissociation stimulator,-like 1 (Rgl1), mRNA. XM_924428	The living contents of a cell; the matter contained within (but not including) the plasma membrane, usually taken to exclude large vacuoles and masses of secretory or ingested material. In eukaryotes it includes the nucleus and cytoplasm [goid 5622] [evidence IEA]	Any process that modulates the frequency, rate or extent of small GTPase mediated signal transduction [goid 51056] [evidence IEA]; Any series of molecular signals in which a small monomeric GTPase relays one or more of the signals [goid 7264] [evidence IE	Stimulates the exchange of guanyl nucleotides by a GTPase. Under normal cellular physiological conditions, the concentration of GTP is higher than that of GDP, favoring the replacement of GDP by GTP in association with the GTPase [goid 5085] [evidence IEA	Rgl; mKIAA0959; KIAA0959	Rgl; mKIAA0959; KIAA0959
13659	-1.31094	0.403	10.331719703533	-15.6242858527978	3.5e-11	5.82e-09	8.23508	15.9399279049456	13659	CXADR	5810414	Mus musculus	RefSeq	ILMN_227636	ILMN_227636	CXADR	NM_001025192.2	NM_001025192.2		13052	110347539	NM_001025192.2	Cxadr	NP_001020363.1	ILMN_3018017	5810414	I	5267	CACAGGTGCTGAGAAGGACCACAGTTCACCAACTGACTTATTCTTGTCCC	16	+	78340725-78340774	16qC3.1	Mus musculus coxsackie virus and adenovirus receptor (Cxadr), transcript variant 1, mRNA.	Penetrating at least one phospholipid bilayer of a membrane. May also refer to the state of being buried in the bilayer with no exposure outside the bilayer. When used to describe a protein, indicates that all or part of the peptide sequence is embedded in the membrane [goid 16021] [evidence IEA]; Double layer of lipid molecules that encloses all cells, and, in eukaryotes, many organelles; may be…	The attachment of a cell, either to another cell or to an underlying substrate such as the extracellular matrix, via cell adhesion molecules [goid 7155] [evidence IEA]; A process that is carried out at the cellular level which results in the formation, ar	Combining with an extracellular or intracellular messenger to initiate a change in cell activity [goid 4872] [evidence IEA]; Interacting selectively with any protein or protein complex (a complex of two or more proteins that may include other nonprotein m	AU016810; CAR; MCAR; AW553441; 2610206D03Rik; MCVADR	AU016810; CAR; MCAR; AW553441; 2610206D03Rik; MCVADR
20246	-1.30821	0.404	8.34936968378912	-13.8381776715855	2.19e-10	2.36e-08	7.62709	14.0637977521845	20246	GTPBP2	580088	Mus musculus	Riken	ILMN_202520	ILMN_202520	GTPBP2	ri|2210015F02|ZX00081H17|AK008731|590					AK008731	Gtpbp2		ILMN_2550240	580088	S	374	AACCCAGTCGGGAGCTAGTGGGCTCGCCTTTAAGTCCCATCACTCTGGAG								Interacting selectively with a nucleotide, any compound consisting of a nucleoside that is esterified with (ortho)phosphate or an oligophosphate at any hydroxyl group on the ribose or deoxyribose moiety [goid 166] [evidence IEA]; Catalysis of the reaction
34212	-1.30386	0.405	11.5947705702914	-14.150598874754	1.57e-10	1.81e-08	7.74232	14.4074141520296	34212	PHLDA3	1980021	Mus musculus	RefSeq	ILMN_212624	ILMN_212624	PHLDA3	NM_013750.1	NM_013750.1		27280	7305376	NM_013750.1	Phlda3	NP_038778.1	ILMN_2628567	1980021	S	912	AGTTCCTGGACACTAAGACTGTTGTTATATCCAGCTCAGACTTGCGAGCC	1	+	137665204-137665253	1qE4	Mus musculus pleckstrin homology-like domain, family A, member 3 (Phlda3), mRNA.				Tih1	Tih1
8459	-1.3002	0.406	10.2139528855454	-9.27264924086209	7.08e-08	3.14e-06	5.50307	8.09987025241558	8459	ARPP21	2630370	Mus musculus	RefSeq	ILMN_217469	ILMN_217469	ARPP21	NM_033264.1	NM_033264.1		74100	15149483	NM_033264.1	Arpp21	NP_150289.1	ILMN_1241866	2630370	S	2755	TAGCTGGTTAATGGTGCATAATTCCGTCATGTCTGCTAGGTATGCCTTTC	9	-	111968060-111968109	9qF3	Mus musculus cyclic AMP-regulated phosphoprotein, 21 (Arpp21), transcript variant 2, mRNA.	All of the contents of a cell excluding the plasma membrane and nucleus, but including other subcellular structures [goid 5737] [evidence TAS]	Any process specifically pertinent to the functioning of integrated living units: cells, tissues, organs, and organisms. A process is a collection of molecular events with a defined beginning and end [goid 8150] [evidence ND ]	Interacting selectively with any nucleic acid [goid 3676] [evidence IEA]; Elemental activities, such as catalysis or binding, describing the actions of a gene product at the molecular level. A given gene product may exhibit one or more molecular functions	ARPP-21; 0710001E13Rik; AI853636; D9Bwg1012e; Tarpp	ARPP-21; 0710001E13Rik; D9Bwg1012e; AI853636; Tarpp
42781	-1.29484	0.408	9.89957846777905	-9.98787607681637	2.52e-08	1.3e-06	5.88606	9.16933084588991	42781	TTN	1780598	Mus musculus	MEEBO	ILMN_184200	ILMN_184200	TTN	scl19105.6_353	XM_130312.3			38074769	XM_130312.3	Ttn		ILMN_2416670	1780598	S	14	CCTGGCCATCCCCTCGTCTAACCAAGCTATGCAAGTATTCCTATGCCAGA						A filament of myosin found in a muscle cell of any type [goid 5859] [evidence TAS]; The repeating unit of a myofibril in a muscle cell, composed of an array of overlapping thick and thin filaments between two adjacent Z discs [goid 30017] [evidence IDA]; Platelike region of a muscle sarcomere to which the plus ends of actin filaments are attached [goid 30018] [evidence IDA]; All of the contents o…	The myofibril assembly process by which the muscle actomyosin is organized into sarcomeres. The sarcomere is the repeating unit of a myofibril in a muscle cell, composed of an array of overlapping thick and thin filaments between two adjacent Z discs [goi	Interacting selectively with any protein or protein complex (a complex of two or more proteins that may include other nonprotein molecules) [goid 5515] [evidence IPI]; The action of a molecule that contributes to the structural integrity of a cytoskeletal
42929	-1.2873	0.41	9.19973475249778	-12.4257011426083	1.08e-09	8.46e-08	7.07263	12.4188492566384	42929	CMPK2	1410554	Mus musculus	MEEBO	ILMN_194029	ILMN_194029	TYKI	scl43337.5_334	NM_020557.3			31340573	NM_020557.3	Tyki		ILMN_1240864	1410554	S	1	CCTCTCTGAGATGATTGCACCAGAGGCTGAATAGGAAGTCGTAGTGCTTT
13478	-1.27405	0.413	8.91543254659863	-11.7837405665123	2.36e-09	1.67e-07	6.77728	11.6173382867991	13478	CSRP3	5340722	Mus musculus	RefSeq	ILMN_217987	ILMN_217987	CSRP3	NM_013808.3	NM_013808.3		13009	42476047	NM_013808.3	Csrp3	NP_038836.1	ILMN_2789650	5340722	S	700	ACAGCAGTGCCACGTGATCCCACAGATGTAGTTTGTCCCCAACAGCCTCC	7	-	56085917-56085966	7qB4	Mus musculus cysteine and glycine-rich protein 3 (Csrp3), mRNA.	Any of the various filamentous elements that form the internal framework of cells, and typically remain after treatment of the cells with mild detergent to remove membrane constituents and soluble components of the cytoplasm. The term embraces intermediate filaments, microfilaments, microtubules, the microtrabecular lattice, and other structures characterized by a polymeric filamentous nature and…	The process whereby relatively unspecialized cells, e.g. embryonic or regenerative cells, acquire specialized structural and/or functional features that characterize the cells, tissues, or organs of the mature organism or some other relatively stable phas	Interacting selectively with zinc (Zn) ions [goid 8270] [evidence IEA]; Interacting selectively with any metal ion [goid 46872] [evidence IEA]; Interacting selectively with any protein or protein complex (a complex of two or more proteins that may include	MMLP; MLP; CRP3	MMLP; MLP; CRP3
23426	-1.25886	0.418	8.72048415661982	-10.1177423521599	2.1e-08	1.11e-06	5.95468	9.357402787079	23426	LMOD3	6770669	Mus musculus	RefSeq	ILMN_210455	ILMN_241738	LMOD3	NM_001081157.1	NM_001081157.1		320502	124487222	NM_001081157.1	Lmod3	NP_001074626.1	ILMN_2605790	6770669	S	1936	GTCACCTAGAACAGCAAGCTCAGAGCTGGAGGCCATTTCACGAACAGTGC	6	-	97188778-97188827	6qD3	Mus musculus leiomodin 3 (fetal) (Lmod3), mRNA.				5430424A14Rik; MGC156399	5430424A14Rik; MGC156399
35828	-1.24245	0.423	7.70638337798019	-14.1521555477879	1.56e-10	1.81e-08	7.74232	14.4091090155892	35828	PTPRF	60400	Mus musculus	RefSeq	ILMN_215710	ILMN_215710	PTPRF	NM_011213.2	NM_011213.2		19268	115648047	NM_011213.2	Ptprf	NP_035343.2	ILMN_2662690	60400	S	5894	CGGTATGAGGGTGTGGTTGACATGTTCCAGACCGTGAAGACCCTCCGCAC	4	-	117883001-117883050	4qD2.1	Mus musculus protein tyrosine phosphatase, receptor type, F (Ptprf), mRNA.			Catalysis of the hydrolysis of various bonds, e.g. C-O, C-N, C-C, phosphoric anhydride bonds, etc. Hydrolase is the systematic name for any enzyme of EC class 3 [goid 16787] [evidence IEA]; Combining with an extracellular or intracellular messenger to ini	LARS; AA591035; LAR	LARS; AA591035; LAR
42047	-1.23677	0.424	13.1898103743298	-12.7079565797037	7.79e-10	6.51e-08	7.18642	12.760161031715	42047	TNNT1	620064	Mus musculus	RefSeq	ILMN_189308	ILMN_189308	TNNT1	NM_011618.1	NM_011618.1		21955	6755840	NM_011618.1	Tnnt1	NP_035748.1	ILMN_2460136	620064	S	812	GAAGGGTCGAGTTGGAGGCCGCTGGAAGTGAGACTGCCAGGACATGACCT	7	-	4456337-4456356:4456357-4456386	7qA1	Mus musculus troponin T1, skeletal, slow (Tnnt1), mRNA.			Interacting selectively with any protein or protein complex (a complex of two or more proteins that may include other nonprotein molecules) [goid 5515] [evidence ISO]	AW146156; Tnt; sTnT	AW146156; Tnt; sTnT
33614	-1.23568	0.425	7.66855087615886	-13.6129833094791	2.8e-10	2.91e-08	7.53611	13.8117648633336	33614	PCDH10	2650162	Mus musculus	RefSeq	ILMN_215801	ILMN_215801	PCDH10	NM_011043.3	NM_011043.3		18526	148271082	NM_011043.3	Pcdh10	NP_035173.2	ILMN_1228833	2650162	S	4475	GAGGGCCTCTGGAGGGAAAATGGAGCAGTGTTATGACAGTCACTCTTGGC				3qB	Mus musculus protocadherin 10 (Pcdh10), transcript variant 4, mRNA.	Penetrating at least one phospholipid bilayer of a membrane. May also refer to the state of being buried in the bilayer with no exposure outside the bilayer. When used to describe a protein, indicates that all or part of the peptide sequence is embedded in the membrane [goid 16021] [evidence IEA]; Double layer of lipid molecules that encloses all cells, and, in eukaryotes, many organelles; may be…	The attachment of a cell, either to another cell or to an underlying substrate such as the extracellular matrix, via cell adhesion molecules [goid 7155] [evidence IDA]; The attachment of an adhesion molecule in one cell to an identical molecule in an adja	Interacting selectively with calcium ions (Ca2+) [goid 5509] [evidence IEA]; Interacting selectively with any protein or protein complex (a complex of two or more proteins that may include other nonprotein molecules) [goid 5515] [evidence IEA]	mKIAA1400; 6430521D13Rik; 6430703F07Rik	mKIAA1400; 6430521D13Rik; 6430703F07Rik
43235	-1.23456	0.425	7.96748085306265	-14.3784519035614	1.23e-10	1.54e-08	7.81248	14.6537093204777	43235	UNC13C	5820538	Mus musculus	RefSeq	ILMN_198937	ILMN_242933	UNC13C	NM_001081153.1	NM_001081153.1		208898	124487216	NM_001081153.1	Unc13c	NP_001074622.1	ILMN_1221160	5820538	S	7060	GTAGACACCCTGCAGATCCAGTTTTCTACCACACCTAGAAATGCAGCGAC	9	-	73328200-73328249	9qD	Mus musculus unc-13 homolog C (C. elegans) (Unc13c), mRNA.	All of the contents of a cell excluding the plasma membrane and nucleus, but including other subcellular structures [goid 5737] [evidence IEA]; The part of a cell or its extracellular environment in which a gene product is located. A gene product may be located in one or more parts of a cell and its location may be as specific as a particular macromolecular complex, that is, a stable, persistent …	A process of secretion by a cell that results in the release of intracellular molecules (e.g. hormones, matrix proteins) contained within a membrane-bounded vesicle by fusion of the vesicle with the plasma membrane of a cell. This is the process whereby m	Interacting selectively with diacylglycerol, a diester of glycerol and two fatty acids [goid 19992] [evidence IEA]; Interacting selectively with any metal ion [goid 46872] [evidence IEA]; Interacting selectively with zinc (Zn) ions [goid 8270] [evidence I	Unc13h3; MGC40770; AU019458; D9Ertd414e; Munc13-3	Unc13h3; MGC40770; AU019458; D9Ertd414e; Munc13-3
38282	-1.22493	0.428	12.3747587378712	-12.2092924412821	1.4e-09	1.05e-07	6.97881	12.1526429129531	38282	SERPINA3G	1050092	Mus musculus	RefSeq	ILMN_220729	ILMN_234691	SERPINA3G	NM_009251.1	NM_009251.1		20715	86476055	NM_009251.1	Serpina3g	NP_033277.1	ILMN_2725927	1050092	S	1916	CTCAATGTCTCTTGTTGACCAACTACGTAGGACTGGTGGACACCTCTGCA	12	+	105480110-105480144	12qE	Mus musculus serine (or cysteine) peptidase inhibitor, clade A, member 3G (Serpina3g), mRNA.	All of the contents of a cell excluding the plasma membrane and nucleus, but including other subcellular structures [goid 5737] [evidence IEA]; A membrane-bounded organelle of eukaryotic cells in which chromosomes are housed and replicated. In most cells, the nucleus contains all of the cell's chromosomes except the organellar chromosomes, and is the site of RNA synthesis and processing. In some …	A form of programmed cell death induced by external or internal signals that trigger the activity of proteolytic caspases, whose actions dismantle the cell and result in cell death. Apoptosis begins internally with condensation and subsequent fragmentatio	Stops, prevents or reduces the activity of an endopeptidase, any enzyme that hydrolyzes nonterminal peptide bonds in polypeptides [goid 4866] [evidence IEA]; Stops, prevents or reduces the activity of serine-type endopeptidases, enzymes that catalyze the	Spi2A; MGC107057; 2A2; Spi2/eb.1; spi2 (2a2); AI119734; Spi2-1	Spi2A; MGC107057; 2A2; Spi2/eb.1; spi2 (2a2); AI119734; Spi2-1
30402	-1.22426	0.428	9.550557758859	-11.6384335260265	2.83e-09	1.93e-07	6.71444	11.4308594187757	30402	MYOM2	7320553	Mus musculus	MEEBO	ILMN_224162	ILMN_224162	MYOM2	scl34033.37.1_91				6678995	NM_008664	Myom2		ILMN_1238982	7320553	S	4767	GCATGTGGACTGAGGCTCAGATGGTCCTAGCATGTGGTAGTCTGGATAGT						Any of the various filamentous elements that form the internal framework of cells, and typically remain after treatment of the cells with mild detergent to remove membrane constituents and soluble components of the cytoplasm. The term embraces intermediate filaments, microfilaments, microtubules, the microtrabecular lattice, and other structures characterized by a polymeric filamentous nature and…	A process whereby force is generated within muscle tissue, resulting in a change in muscle geometry. Force generation involves a chemo-mechanical energy conversion step. The chemo-mechanical energy conversion step is carried out by the actin/myosin comple	The action of a molecule that contributes to the structural integrity of a cytoskeletal structure [goid 5200] [evidence TAS]
13612	-1.2242	0.428	8.1952470822123	-13.9235141889037	2e-10	2.22e-08	7.65365	14.1583442536842	13612	CUEDC1	1050020	Mus musculus	RefSeq	ILMN_213232	ILMN_213232	CUEDC1	NM_198013.1	NM_198013.1		103841	37574103	NM_198013.1	Cuedc1	NP_932130.1	ILMN_1229454	1050020	S	1736	GGACTTAGAACTTTCAGAGCTGCTTATGATTGGAGGAGGGGCCTGGAGCC	11	+	88006395-88006417	11qC	Mus musculus CUE domain containing 1 (Cuedc1), mRNA.	The part of a cell or its extracellular environment in which a gene product is located. A gene product may be located in one or more parts of a cell and its location may be as specific as a particular macromolecular complex, that is, a stable, persistent association of macromolecules that function together [goid 5575] [evidence ND ]	Any process specifically pertinent to the functioning of integrated living units: cells, tissues, organs, and organisms. A process is a collection of molecular events with a defined beginning and end [goid 8150] [evidence ND ]	Elemental activities, such as catalysis or binding, describing the actions of a gene product at the molecular level. A given gene product may exhibit one or more molecular functions [goid 3674] [evidence ND ]	RP23-199A2.4; C330016O16Rik; AI841487	RP23-199A2.4; C330016O16Rik; AI841487
11283	-1.21715	0.43	11.5010568642612	-13.2692441233764	4.1e-10	3.84e-08	7.41567	13.4198053166559	11283	CAP1	3440343	Mus musculus	RefSeq	ILMN_214505	ILMN_214505	CAP1	NM_007598.2	NM_007598.2		12331	31560729	NM_007598.2	Cap1	NP_031624.1	ILMN_2648661	3440343	S	2309	ACATCAGAATCTTGCACAGCATTGCAAAATCCCAGTGCTCCCTCTAGGAC	4	-	122536456-122536505	4qD2.2	Mus musculus CAP, adenylate cyclase-associated protein 1 (yeast) (Cap1), mRNA.	Double layer of lipid molecules that encloses all cells, and, in eukaryotes, many organelles; may be a single or double lipid bilayer; also includes associated proteins [goid 16020] [evidence IEA]; The membrane surrounding a cell that separates the cell from its external environment. It consists of a phospholipid bilayer and associated proteins [goid 5886] [evidence IEA]; All of the contents of a…	A process that is carried out at the cellular level which results in the formation, arrangement of constituent parts, or disassembly of cytoskeletal structures [goid 7010] [evidence IEA]; Cell migration that is accomplished by extension and retraction of	Interacting selectively with monomeric or multimeric forms of actin, including actin filaments [goid 3779] [evidence IEA]; The selective, often stoichiometric, interaction of a molecule with one or more specific sites on another molecule [goid 5488] [evid
12130	-1.21483	0.431	8.65965041949992	-8.65037086717	1.82e-07	6.93e-06	5.15927	7.12073525474102	12130	CDO1	1410296	Mus musculus	RefSeq	ILMN_209177	ILMN_209177	CDO1	NM_033037.3	NM_033037.3		12583	118130772	NM_033037.3	Cdo1	NP_149026.1	ILMN_2975345	1410296	S	1346	TGCTGTGGAGACTAGGGACGCATAGAGCAGTTTGGTGCTTGGTAGTGACC	18	-	46872993-46873042	18qC	Mus musculus cysteine dioxygenase 1, cytosolic (Cdo1), mRNA.	That part of the cytoplasm that does not contain membranous or particulate subcellular components [goid 5829] [evidence IDA]	The process of removal or addition of one or more electrons with or without the concomitant removal or addition of a proton or protons [goid 55114] [evidence IEA]; The chemical reactions and pathways involving L-cysteine, the levorotatory isomer of 2-amin	Interacting selectively with iron (Fe) ions [goid 5506] [evidence IEA]; Interacting selectively with any metal ion [goid 46872] [evidence IEA]; Catalysis of an oxidation-reduction (redox) reaction in which hydrogen or electrons are transferred from one do	D18Ucla3; Cdo; 1300002L19Rik	D18Ucla3; Cdo; 1300002L19Rik
11337	-1.21467	0.431	8.81829200878495	-13.8041711074593	2.27e-10	2.42e-08	7.61618	14.0259749223254	11337	CAR2	5290711	Mus musculus	RefSeq	ILMN_210229	ILMN_210229	CAR2	NM_009801.3	NM_009801.3		12349	31981656	NM_009801.3	Car2	NP_033931.3	ILMN_2606746	5290711	S	275	CCCCTCAGTGACTCCTACAGATTGATCCAGTTTCACTTTCACTGGGGCTC	3	+	14895036-14895085	3qA1	Mus musculus carbonic anhydrase 2 (Car2), mRNA.	All of the contents of a cell excluding the plasma membrane and nucleus, but including other subcellular structures [goid 5737] [evidence IEA]	The directed movement of carbon dioxide (CO2) into, out of, within or between cells [goid 15670] [evidence IMP]; The process by which the anatomical structures of epithelia are generated and organized. Morphogenesis pertains to the creation of form. An ep	Catalysis of the cleavage of C-C, C-O, C-N and other bonds by other means than by hydrolysis or oxidation, or conversely adding a group to a double bond. They differ from other enzymes in that two substrates are involved in one reaction direction, but onl	Lvtw-5; CAII; AI131712; Car-2; Ltw-5	Lvtw-5; CAII; AI131712; Car-2; Ltw-5
36350	-1.20368	0.434	9.29294330011672	-13.5141083166737	3.12e-10	3.21e-08	7.49349	13.699927855052	36350	RASL11B	290341	Mus musculus	RefSeq	ILMN_259533	ILMN_259533	RASL11B	NM_026878.1	NM_026878.1		68939	110625707	NM_026878.1	Rasl11b	NP_081154.1	ILMN_2793062	290341	S	1563	ATGGCAATGACGTTGGGTTGCTTCCTGGGCCTGGCTGAGTCGTGGCTATG	5	+	74595297-74595346	5qC3.3	Mus musculus RAS-like, family 11, member B (Rasl11b), mRNA.	The living contents of a cell; the matter contained within (but not including) the plasma membrane, usually taken to exclude large vacuoles and masses of secretory or ingested material. In eukaryotes it includes the nucleus and cytoplasm [goid 5622] [evidence IEA]	Any series of molecular signals in which a small monomeric GTPase relays one or more of the signals [goid 7264] [evidence IEA]	Interacting selectively with GTP, guanosine triphosphate [goid 5525] [evidence IEA]; Interacting selectively with a nucleotide, any compound consisting of a nucleoside that is esterified with (ortho)phosphate or an oligophosphate at any hydroxyl group on	1190017B18Rik; MGC103217	1190017B18Rik; MGC103217
41329	-1.20163	0.435	11.3824117557208	-12.8927811780199	6.29e-10	5.53e-08	7.25727	12.9801302872933	41329	THAP4	1500341	Mus musculus	RefSeq	ILMN_217000	ILMN_252784	THAP4	NM_025920.3	NM_025920.3		67026	79750224	NM_025920.3	Thap4	NP_080196.3	ILMN_2773540	1500341	S	2067	CTGCTGACACTGAAGTGTTGTCCAGGTGTTCTTGTAATGGCATAGAAAAC	1	-	95602011-95602060	1qD	Mus musculus THAP domain containing 4 (Thap4), mRNA.			Interacting selectively with any metal ion [goid 46872] [evidence IEA]; Interacting selectively with zinc (Zn) ions [goid 8270] [evidence IEA]; Interacting selectively with DNA (deoxyribonucleic acid) [goid 3677] [evidence IEA]; Interacting selectively wi	2010320B01Rik	2010320B01Rik
38422	-1.20038	0.435	9.32588020681508	-13.4688103047564	3.28e-10	3.3e-08	7.48149	13.6484482174189	38422	SFRP1	4060398	Mus musculus	MEEBO	ILMN_210306	ILMN_210306	SFRP1	scl020377.12_22	NM_013834.1			7305480	NM_013834.1	Sfrp1		ILMN_2604282	4060398	S	2274	TGTGCTGTGGAAGGCAACTCTGTGCATGTGCTGTGGAGGAGATGGGCCTC						The space external to the outermost structure of a cell. For cells without external protective or external encapsulating structures this refers to space outside of the plasma membrane. This term covers the host cell environment outside an intracellular parasite [goid 5576] [evidence IEA]	The process whereby relatively unspecialized cells, e.g. embryonic or regenerative cells, acquire specialized structural and/or functional features that characterize the cells, tissues, or organs of the mature organism or some other relatively stable phas	Interacting selectively with any protein or protein complex (a complex of two or more proteins that may include other nonprotein molecules) [goid 5515] [evidence IEA]
21023	-1.19388	0.437	7.54770685243059	-13.8941415341657	2.06e-10	2.25e-08	7.64782	14.1258605259692	21023	HOXD8	580433	Mus musculus	RefSeq	ILMN_218216	ILMN_236563	HOXD8	NM_008276.2	NM_008276.2		15437	112807183	NM_008276.2	Hoxd8	NP_032302.2	ILMN_2693052	580433	S	1222	GAGCTGGTGGTTTGCCTCAACAACATAAACTTCCTAATGATCAGCGCTAG	2	+	74545162-74545211	2qC3	Mus musculus homeo box D8 (Hoxd8), mRNA.	A membrane-bounded organelle of eukaryotic cells in which chromosomes are housed and replicated. In most cells, the nucleus contains all of the cell's chromosomes except the organellar chromosomes, and is the site of RNA synthesis and processing. In some species, or in specialized cell types, RNA metabolism or DNA replication may be absent [goid 5634] [evidence IEA]; The part of a cell or its ext…	Any process that modulates the frequency, rate or extent of DNA-dependent transcription [goid 6355] [evidence IEA]; The synthesis of either RNA on a template of DNA or DNA on a template of RNA [goid 6350] [evidence IEA]; The biological process whose speci	Interacting selectively with DNA (deoxyribonucleic acid) [goid 3677] [evidence IEA]; Interacting selectively with DNA of a specific nucleotide composition, e.g. GC-rich DNA binding, or with a specific sequence motif or type of DNA e.g. promotor binding or	4921540P06Rik; AI047735; Hox-4.3; Hox-5.4	4921540P06Rik; AI047735; Hox-4.3; Hox-5.4
33558	-1.18903	0.439	8.89949950458037	-13.1401546662765	4.74e-10	4.35e-08	7.36151	13.270286189603	33558	PAWR	1260689	Mus musculus	RefSeq	ILMN_221866	ILMN_229466	PAWR	NM_054056.2	NM_054056.2		114774	119392099	NM_054056.2	Pawr	NP_473397.1	ILMN_1253838	1260689	S	1569	GGGGAGTTGGCCTACAATGCCTTATTACTAATGCGTGCGGCCTTCTGTGT	10	+	107851188-107851237	10qD1	Mus musculus PRKC, apoptosis, WT1, regulator (Pawr), mRNA.	All of the contents of a cell excluding the plasma membrane and nucleus, but including other subcellular structures [goid 5737] [evidence IDA]; A membrane-bounded organelle of eukaryotic cells in which chromosomes are housed and replicated. In most cells, the nucleus contains all of the cell's chromosomes except the organellar chromosomes, and is the site of RNA synthesis and processing. In some …	Any process that modulates the frequency, rate or extent of DNA-dependent transcription [goid 6355] [evidence IEA]; A form of programmed cell death induced by external or internal signals that trigger the activity of proteolytic caspases, whose actions di	Interacting selectively with any protein or protein complex (a complex of two or more proteins that may include other nonprotein molecules) [goid 5515] [evidence IPI]	PAR4; Par-4	Par-4; PAR4
31762	-1.18349	0.44	11.9131135590851	-10.9023997036694	7.26e-09	4.34e-07	6.36251	10.4559577362468	31762	OLFML2B	2030142	Mus musculus	RefSeq	ILMN_222159	ILMN_222159	OLFML2B	NM_177068.3	NM_177068.3		320078	31982213	NM_177068.3	Olfml2b	NP_796042.2	ILMN_2745551	2030142	S	2574	GCAAATGAACTTCTCCTTCTGACCAGTAACTACCTTCTTTCGTGCTCTGA	1	+	172612702-172612751	1qH3	Mus musculus olfactomedin-like 2B (Olfml2b), mRNA.	The space external to the outermost structure of a cell. For cells without external protective or external encapsulating structures this refers to space outside of the plasma membrane. This term covers the host cell environment outside an intracellular parasite [goid 5576] [evidence IEA]; Double layer of lipid molecules that encloses all cells, and, in eukaryotes, many organelles; may be a single…		Interacting selectively with a component of the extracellular matrix [goid 50840] [evidence IDA]; Interacting selectively with an identical protein to form a homodimer [goid 42803] [evidence IPI]	1110018N05Rik; AI467542; 4832415H08Rik	1110018N05Rik; AI467542; 4832415H08Rik
21261	-1.17593	0.443	10.3230224772085	-11.7419723767216	2.48e-09	1.73e-07	6.76195	11.5639313373346	21261	HYI	4830576	Mus musculus	RefSeq	ILMN_218094	ILMN_234981	HYI	NM_026601.1	NM_026601.1		68180	55742867	NM_026601.1	Hyi	NP_080877.1	ILMN_2691567	4830576	S	728	CTGCTAGAAGATGAGGGCTACCAAGGATTTGTGGGTTGCGAGTATCGGCC	4	+	118035076-118035102:118035189-118035211	4qD2.1	Mus musculus hydroxypyruvate isomerase homolog (E. coli) (Hyi), mRNA.			Catalysis of the geometric or structural changes within one molecule. Isomerase is the systematic name for any enzyme of EC class 5 [goid 16853] [evidence IEA]; Catalysis of the reaction: hydroxypyruvate = 2-hydroxy-3-oxopropanoate [goid 8903] [evidence I	6430559E15Rik; HT036; 2700033B16Rik	6430559E15Rik; HT036; 2700033B16Rik
11338	-1.17108	0.444	12.4559993227399	-10.3831318766822	1.46e-08	8.13e-07	6.08991	9.73611488660616	11338	CAR3	1450242	Mus musculus	RefSeq	ILMN_212767	ILMN_212767	CAR3	NM_007606.3	NM_007606.3		12350	118131196	NM_007606.3	Car3	NP_031632.2	ILMN_2630047	1450242	S	190	CCCTGGCTCTGCTAAGACCATCCTGAACAATGGGAAGACCTGCAGAGTTG	3	+	14864371-14864420	3qA1	Mus musculus carbonic anhydrase 3 (Car3), mRNA.	All of the contents of a cell excluding the plasma membrane and nucleus, but including other subcellular structures [goid 5737] [evidence IEA]	The chemical reactions and pathways involving compounds containing a single carbon atom [goid 6730] [evidence IEA]	Interacting selectively with nickel (Ni) ions [goid 16151] [evidence IDA]; Catalysis of the cleavage of C-C, C-O, C-N and other bonds by other means than by hydrolysis or oxidation, or conversely adding a group to a double bond. They differ from other enz	Car-3; BB219044	Car-3; BB219044
40050	-1.17067	0.444	9.57441184230409	-7.82115640680634	6.9e-07	2.17e-05	4.66354	5.74096958457567	40050	SQRDL	2600424	Mus musculus	RefSeq	ILMN_223305	ILMN_223305	SQRDL	NM_021507.4	NM_021507.4		59010	31981548	NM_021507.4	Sqrdl	NP_067482.3	ILMN_1247947	2600424	S	1816	TCGCAGTTACTGATTGACATGACAGATACAAAGGACTCAGAACCTCACCC	2	+	122635120-122635169	2qE5	Mus musculus sulfide quinone reductase-like (yeast) (Sqrdl), mRNA.	A semiautonomous, self replicating organelle that occurs in varying numbers, shapes, and sizes in the cytoplasm of virtually all eukaryotic cells. It is notably the site of tissue respiration [goid 5739] [evidence IDA]; The inner, i.e. lumen-facing, lipid bilayer of the mitochondrial envelope. It is highly folded to form cristae [goid 5743] [evidence IDA]	The process of removal or addition of one or more electrons with or without the concomitant removal or addition of a proton or protons [goid 55114] [evidence IEA]	Catalysis of an oxidation-reduction (redox) reaction, a reversible chemical reaction in which the oxidation state of an atom or atoms within a molecule is altered. One substrate acts as a hydrogen or electron donor and becomes oxidized, while the other ac	0610039J17Rik; 4930557M22Rik	0610039J17Rik; 4930557M22Rik
37360	-1.15924	0.448	9.84828248071153	-8.03125669721113	4.89e-07	1.61e-05	4.79317	6.09893550205628	37360	RSAD2	5560474	Mus musculus	RefSeq	ILMN_214605	ILMN_214605	RSAD2	NM_021384.3	NM_021384.3		58185	142370736	NM_021384.3	Rsad2	NP_067359.2	ILMN_1225204	5560474	S	3514	CAGCAGTTAGCTCCTTACCGCAGTAACTCAGCTCATGGACTGCCCTCTTG	12	-	27127808-27127857	12qA2	Mus musculus radical S-adenosyl methionine domain containing 2 (Rsad2), mRNA.	The irregular network of unit membranes, visible only by electron microscopy, that occurs in the cytoplasm of many eukaryotic cells. The membranes form a complex meshwork of tubular channels, which are often expanded into slitlike cavities called cisternae. The ER takes two forms, rough (or granular), with ribosomes adhering to the outer surface, and smooth (with no ribosomes attached) [goid 5783…	A change in state or activity of a cell or an organism (in terms of movement, secretion, enzyme production, gene expression, etc.) as a result of a stimulus from a virus [goid 9615] [evidence IEA]; Any process specifically pertinent to the functioning of	Interacting selectively with an iron-sulfur cluster, a combination of iron and sulfur atoms [goid 51536] [evidence IEA]; Interacting selectively with any metal ion [goid 46872] [evidence IEA]; Interacting selectively with iron (Fe) ions [goid 5506] [evide	2510004L01Rik; cig5; Vig1	2510004L01Rik; cig5; Vig1
35735	-1.1552	0.449	11.0200865206729	-11.1747133268629	5.09e-09	3.18e-07	6.49757	10.8226795774787	35735	PTGIS	3140100	Mus musculus	RefSeq	ILMN_220660	ILMN_220660	PTGIS	NM_008968.3	NM_008968.3		19223	141802458	NM_008968.3	Ptgis	NP_032994.1	ILMN_2724942	3140100	S	1551	CCTCAGCAGATATGGCTTCGGTCTGATGCAGCCAGAGGAAGACGTGCCCA	2	-	167028846-167028895	2qH3	Mus musculus prostaglandin I2 (prostacyclin) synthase (Ptgis), mRNA.	The irregular network of unit membranes, visible only by electron microscopy, that occurs in the cytoplasm of many eukaryotic cells. The membranes form a complex meshwork of tubular channels, which are often expanded into slitlike cavities called cisternae. The ER takes two forms, rough (or granular), with ribosomes adhering to the outer surface, and smooth (with no ribosomes attached) [goid 5783…	The chemical reactions and pathways resulting in the formation of a fatty acid, any of the aliphatic monocarboxylic acids that can be liberated by hydrolysis from naturally occurring fats and oils. Fatty acids are predominantly straight-chain acids of 4 t	Interacting selectively with iron (Fe) ions [goid 5506] [evidence IEA]; Interacting selectively with any metal ion [goid 46872] [evidence IEA]; Catalysis of the geometric or structural changes within one molecule. Isomerase is the systematic name for any	Pgi2; Cyp8a1; Pgis; Cyp8; Ptgi	Pgi2; Cyp8a1; Pgis; Cyp8; Ptgi
14146	-1.15004	0.451	9.31845296106353	-8.89678984194786	1.25e-07	5.01e-06	5.30016	7.51406938820579	14146	PHF11D	2810040	Mus musculus	RefSeq	ILMN_217565	ILMN_217565	D14ERTD668E	NM_199015.1	NM_199015.1		219132	39841028	NM_199015.1	D14Ertd668e	NP_950180.1	ILMN_2827780	2810040	S	999	CCCCTGACAGTAAAAGCTGTTCCTCAGGAAAACTGGATGGGGCCTCCATG	14	-	58303077-58303126	14qC3	Mus musculus DNA segment, Chr 14, ERATO Doi 668, expressed (D14Ertd668e), mRNA.				MGC29273	MGC29273
29154	-1.14222	0.453	9.72686243492837	-10.3900637919846	1.44e-08	8.07e-07	6.09313	9.745906967781	29154	MEF2C	5820369	Mus musculus	RefSeq	ILMN_196012	ILMN_235198	MEF2C	NM_025282.2	NM_025282.2		17260	142366944	NM_025282.2	Mef2c	NP_079558.1	ILMN_2732465	5820369	S	2207	CATCCAAGCACGCTCACAAACCTGCAGGCATATCATTGGCGTATGGCACT	13	+	83802727-83802776	13qC3	Mus musculus myocyte enhancer factor 2C (Mef2c), mRNA.	A membrane-bounded organelle of eukaryotic cells in which chromosomes are housed and replicated. In most cells, the nucleus contains all of the cell's chromosomes except the organellar chromosomes, and is the site of RNA synthesis and processing. In some species, or in specialized cell types, RNA metabolism or DNA replication may be absent [goid 5634] [evidence IC ]	The synthesis of either RNA on a template of DNA or DNA on a template of RNA [goid 6350] [evidence IEA]; The process whose specific outcome is the progression of the blood vessel over time, from its formation to the mature structure. The blood vessel is t	Interacting selectively with any protein or protein complex (a complex of two or more proteins that may include other nonprotein molecules) [goid 5515] [evidence IPI]; Any transcription regulator activity required for initiation or upregulation of transcr	AV011172; 5430401D19Rik; 9930028G15Rik	AV011172; 5430401D19Rik; 9930028G15Rik
19782	-1.1398	0.454	11.562642548538	-12.5248297388155	1e-09	7.75e-08	7.1107	12.5394699400166	19782	GPNMB	4670228	Mus musculus	RefSeq	ILMN_211323	ILMN_211323	GPNMB	NM_053110.3	NM_053110.3		93695	142371734	NM_053110.3	Gpnmb	NP_444340.2	ILMN_2648669	4670228	S	2204	CCTGAGCTCCTGACAAAATTATAATGGGCCCGGGCTTTGTGTATGGTGCG	6	+	49006694-49006743	6qB2.3	Mus musculus glycoprotein (transmembrane) nmb (Gpnmb), mRNA.	A membrane-bounded vesicle found in the cytoplasm of the cell [goid 16023] [evidence IDA]; Penetrating at least one phospholipid bilayer of a plasma membrane. May also refer to the state of being buried in the bilayer with no exposure outside the bilayer [goid 5887] [evidence IDA]; A vesicle formed of membrane or protein, found in the cytoplasm of a cell [goid 31410] [evidence IEA]; Penetrating a…	The attachment of a cell, either to another cell or to an underlying substrate such as the extracellular matrix, via cell adhesion molecules [goid 7155] [evidence IDA]	Interacting selectively with heparin, any member of a group of glycosaminoglycans found mainly as an intracellular component of mast cells and which consist predominantly of alternating alpha1-4-linked D-galactose and N-acetyl-D-glucosamine-6-sulfate resi	ipd; Dchil	ipd; Dchil
12385	-1.1344	0.456	8.61415533172682	-7.83738814839422	6.72e-07	2.12e-05	4.67366	5.76883117272693	12385	CHI3L1	150114	Mus musculus	RefSeq	ILMN_210847	ILMN_210847	CHI3L1	NM_007695.2	NM_007695.2		12654	142347793	NM_007695.2	Chi3l1	NP_031721.1	ILMN_2609813	150114	S	1427	CCTCCCTTTACCCAGCCTGACCAAAGGACACCACTTGGATCAAGTAGGCA	1	+	136086423-136086472	1qE4	Mus musculus chitinase 3-like 1 (Chi3l1), mRNA.	The space external to the outermost structure of a cell. For cells without external protective or external encapsulating structures this refers to space outside of the plasma membrane. This term covers the host cell environment outside an intracellular parasite [goid 5576] [evidence IEA]	The chemical reactions and pathways involving carbohydrates, any of a group of organic compounds based of the general formula Cx(H2O)y. Includes the formation of carbohydrate derivatives by the addition of a carbohydrate residue to another molecule [goid	Interacting selectively with cations, charged atoms or groups of atoms with a net positive charge [goid 43169] [evidence IEA]; Catalysis of a biochemical reaction at physiological temperatures. In biologically catalyzed reactions, the reactants are known	AW208766; brp-39; Brp39; Gp39	AW208766; brp-39; Brp39; Gp39
42011	-1.12748	0.458	9.33320000851063	-13.3010973589554	3.96e-10	3.75e-08	7.42597	13.4565025461167	42011	TNFSF13B	610661	Mus musculus	MEEBO	ILMN_184661	ILMN_184661	TNFSF13B	scl34089.7_43				15826857	NM_033622	Tnfsf13b		ILMN_1226099	610661	S	5	CTCCAGTCCTTTGCCAACACGCACCGCAACCTTGCTTTTTGCCTTGGGTG						That part of a multicellular organism outside the cells proper, usually taken to be outside the plasma membranes, and occupied by fluid [goid 5615] [evidence IEA]; Penetrating at least one phospholipid bilayer of a membrane. May also refer to the state of being buried in the bilayer with no exposure outside the bilayer. When used to describe a protein, indicates that all or part of the peptide se…	Any process that activates or increases the frequency, rate, or extent of germinal center formation [goid 2636] [evidence IMP]; The process of providing, via surface-bound receptor-ligand pairs, a second, antigen-independent, signal in addition to that pr	Functions to control the survival, growth, differentiation and effector function of tissues and cells [goid 5125] [evidence IEA]; Interacting selectively with the tumor necrosis factor receptor [goid 5164] [evidence IEA]
5753	-1.12522	0.458	9.48886479965552	-9.94476935253254	2.68e-08	1.36e-06	5.86646	9.10649790821208	5753	RBFOX1	3710209	Mus musculus	MEEBO	ILMN_216899	ILMN_216899	A2BP1	scl0001788.1_11	NM_021477.2			34556189	NM_021477.2	A2bp1		ILMN_1238309	3710209	S	1899	GGAGAGAGGAAGCTTTCCGAGGCCTGAGTGTTGCATCACATGCAGTAGGA						All of the contents of a cell excluding the plasma membrane and nucleus, but including other subcellular structures [goid 5737] [evidence IEA]; A membrane-bounded organelle of eukaryotic cells in which chromosomes are housed and replicated. In most cells, the nucleus contains all of the cell's chromosomes except the organellar chromosomes, and is the site of RNA synthesis and processing. In some …	Any process involved in the conversion of a primary mRNA transcript into one or more mature mRNA(s) prior to translation into polypeptide [goid 6397] [evidence IEA]; The process of removing sections of the primary RNA transcript to remove sequences not pr	Interacting selectively with an RNA molecule or a portion thereof [goid 3723] [evidence IEA]; Interacting selectively with any nucleic acid [goid 3676] [evidence IEA]; Interacting selectively with a nucleotide, any compound consisting of a nucleoside that
36720	-1.11174	0.463	8.85604032509097	-9.25393302113031	7.28e-08	3.21e-06	5.49349	8.07109674267037	36720	RGMA	4890747	Mus musculus	RefSeq	ILMN_212164	ILMN_212164	RGMA	NM_177740.4	NM_177740.4		244058	146198559	NM_177740.4	Rgma	NP_808408.1	ILMN_1214500	4890747	S	3307	GAGTTGAAGCACTTTATTTTGGTTGTGTTTGATCACGTTCTGCTTGGAAG				7qD1	Mus musculus RGM domain family, member A (Rgma), mRNA.	Double layer of lipid molecules that encloses all cells, and, in eukaryotes, many organelles; may be a single or double lipid bilayer; also includes associated proteins [goid 16020] [evidence IEA]; The membrane surrounding a cell that separates the cell from its external environment. It consists of a phospholipid bilayer and associated proteins [goid 5886] [evidence IEA]; Tethered to a membrane b…	Any process that modulates the frequency, rate or extent of the activity of any BMP receptor signaling pathway [goid 30510] [evidence ISO]; Any process that modulates the frequency, rate or extent of the activity of any BMP receptor signaling pathway [goi	Elemental activities, such as catalysis or binding, describing the actions of a gene product at the molecular level. A given gene product may exhibit one or more molecular functions [goid 3674] [evidence ND ]	MGC38550; MGC69915; C230063O06; BC059072	MGC38550; MGC69915; C230063O06; BC059072
42176	-1.10359	0.465	9.58201798812197	-12.8605240270842	6.52e-10	5.68e-08	7.24565	12.9419372767735	42176	TPMT	2320377	Mus musculus	RefSeq	ILMN_229881	ILMN_229881	TPMT	NM_016785.1	NM_016785.1		22017	7949153	NM_016785.1	Tpmt	NP_058065.1	ILMN_2800466	2320377	S	795	AGAGGTAGACGCTTTGGAAGAAAGGCATAAAGCCTGGGGTCTTGACTACC	13	-	47120768-47120817	13qA5	Mus musculus thiopurine methyltransferase (Tpmt), mRNA.	All of the contents of a cell excluding the plasma membrane and nucleus, but including other subcellular structures [goid 5737] [evidence IEA]	The chemical reactions and pathways, including anabolism and catabolism, by which living organisms transform chemical substances. Metabolic processes typically transform small molecules, but also include macromolecular processes such as DNA repair and rep	Catalysis of the transfer of a methyl group to an acceptor molecule [goid 8168] [evidence IEA]; Catalysis of the transfer of a group, e.g. a methyl group, glycosyl group, acyl group, phosphorus-containing, or other groups, from one compound (generally reg
21115	-1.09362	0.469	8.79160666674207	-12.9568966236534	5.84e-10	5.22e-08	7.28233	13.0557978266039	21115	HSD11B1	2340301	Mus musculus	MEEBO	ILMN_214836	ILMN_214836	HSD11B1	scl000857.1_11	NM_008288.1			6680278	NM_008288.1	Hsd11b1		ILMN_1214998	2340301	S	998	GTAACTAGGAACTCCTGAGCCCTGGTGAGTGGTCTTAGAACAGTCCTGCC						Penetrating at least one phospholipid bilayer of a membrane. May also refer to the state of being buried in the bilayer with no exposure outside the bilayer. When used to describe a protein, indicates that all or part of the peptide sequence is embedded in the membrane [goid 16021] [evidence IEA]; Double layer of lipid molecules that encloses all cells, and, in eukaryotes, many organelles; may be…	The chemical reactions and pathways involving lipids, compounds soluble in an organic solvent but not, or sparingly, in an aqueous solvent. Includes fatty acids; neutral fats, other fatty-acid esters, and soaps; long-chain (fatty) alcohols and waxes; sphi	Catalysis of an oxidation-reduction (redox) reaction, a reversible chemical reaction in which the oxidation state of an atom or atoms within a molecule is altered. One substrate acts as a hydrogen or electron donor and becomes oxidized, while the other ac
35905	-1.09303	0.469	8.14160577197624	-8.14746907146743	4.04e-07	1.37e-05	4.86328	6.29446774652279	35905	PVALB	5340064	Mus musculus	RefSeq	ILMN_213948	ILMN_213948	PVALB	NM_013645.3	NM_013645.3		19293	118130845	NM_013645.3	Pvalb	NP_038673.2	ILMN_1218223	5340064	S	463	CTCCCCCATCCTCTATGGCCCTCGGATGACGCCATTCTTCTGGAAATGCT	15	-	78021938-78021987	15qE1	Mus musculus parvalbumin (Pvalb), mRNA.	The long process of a neuron that conducts nerve impulses, usually away from the cell body to the terminals and varicosities, which are sites of storage and release of neurotransmitter [goid 30424] [evidence IDA]; All of the contents of a cell excluding the plasma membrane and nucleus, but including other subcellular structures [goid 5737] [evidence IDA]		Interacting selectively with calcium ions (Ca2+) [goid 5509] [evidence IEA]	PV; Pva	PV; Pva
5611	-1.08097	0.473	8.16660964597233	-7.12846252617863	2.25e-06	6e-05	4.22185	4.51930777565724	5611	FAM78A	770669	Mus musculus	RefSeq	ILMN_210026	ILMN_210026	A130092J06RIK	NM_175511.4	NM_175511.4		241303	146198626	NM_175511.4	A130092J06Rik	NP_780720.1	ILMN_2601453	770669	S	3896	CTGTGAACACGAACCCATGCGTGCACTTACCAGCAGGCGCGAGACTCTTG				2qB	Mus musculus RIKEN cDNA A130092J06 gene (A130092J06Rik), mRNA.				RP23-55I14.8	RP23-55I14.8
4897	-1.07849	0.474	10.8929806566403	-9.96990335733405	2.58e-08	1.32e-06	5.87943	9.14315828682438	4897	PARM1	2230026	Mus musculus	RefSeq	ILMN_216760	ILMN_216760	9130213B05RIK	NM_145562.2	NM_145562.2		231440	118130163	NM_145562.2	9130213B05Rik	NP_663537.1	ILMN_2756704	2230026	S	1989	TTGGAGGGACCCATAGAACTCTCGCTCCACACCTATAAAGCAGCAACTGC	5	+	92052926-92052975	5qE2	Mus musculus RIKEN cDNA 9130213B05 gene (9130213B05Rik), mRNA.	Penetrating at least one phospholipid bilayer of a membrane. May also refer to the state of being buried in the bilayer with no exposure outside the bilayer. When used to describe a protein, indicates that all or part of the peptide sequence is embedded in the membrane [goid 16021] [evidence IEA]; Double layer of lipid molecules that encloses all cells, and, in eukaryotes, many organelles; may be…			W91666; 2210012L08Rik	W91666; 2210012L08Rik
22018	-1.078	0.474	11.9478154446019	-12.0610097248228	1.68e-09	1.24e-07	6.90658	11.9679210212554	22018	ISLR	5560400	Mus musculus	MEEBO	ILMN_213564	ILMN_213564	ISLR	scl0003433.1_1				6172374	AB024538	Islr		ILMN_1226665	5560400	S	6	GAGCTGTGTGCAAAGGAGAAGCTGGGGTCCACTTCCATCTTGTCTTCATC						The space external to the outermost structure of a cell. For cells without external protective or external encapsulating structures this refers to space outside of the plasma membrane. This term covers the host cell environment outside an intracellular parasite [goid 5576] [evidence IEA]		Interacting selectively with any protein or protein complex (a complex of two or more proteins that may include other nonprotein molecules) [goid 5515] [evidence IEA]
9947	-1.07116	0.476	8.21270399886279	-12.8569173705978	6.55e-10	5.68e-08	7.24565	12.9376617616413	9947	ZFP941	4280341	Mus musculus	RefSeq	ILMN_225896	ILMN_225896	BC066028	NM_001001180.2	NM_001001180.2		407812	142383654	NM_001001180.2	BC066028	NP_001001180.2	ILMN_3162180	4280341	S	3704	CTGGATTGCACACAGCTATCAGCTGCTATTTGGTTGCTGGCTGCCAACTG	7	-	147995731-147995780	7qF5	Mus musculus cDNA sequence BC066028 (BC066028), mRNA.			Interacting selectively with any metal ion [goid 46872] [evidence IEA]; Interacting selectively with zinc (Zn) ions [goid 8270] [evidence IEA]
2224	-1.06017	0.48	8.34571600627601	-12.6184104653765	8.64e-10	7.09e-08	7.14935	12.6525910401693	2224	ZFP933	4490192	Mus musculus	RefSeq	ILMN_209085	ILMN_209085	2810408P10RIK	NM_198619.2	NM_198619.2		242747	110665711	NM_198619.2	2810408P10Rik	NP_941021.1	ILMN_2703061	4490192	S	4147	GGTAGTGATGCTGGTATAATCTCAGAATTCCGAACCCTGGGGCAGGTGTA	4	-	147197145-147197194	4qE2	Mus musculus RIKEN cDNA 2810408P10 gene (2810408P10Rik), mRNA.			Interacting selectively with any metal ion [goid 46872] [evidence IEA]; Interacting selectively with zinc (Zn) ions [goid 8270] [evidence IEA]
37983	-1.05038	0.483	8.67405595551221	-10.7904700093519	8.42e-09	4.97e-07	6.30364	10.3031044979918	37983	SCP2	1110554	Mus musculus	RefSeq	ILMN_211436	ILMN_211436	SCP2	NM_011327.2	NM_011327.2		20280	142373930	NM_011327.2	Scp2	NP_035457.1	ILMN_1221684	1110554	S	929	CCGGCCTGACACCCAACGATGTCGACGTGATAGAGCTTCACGATTGCTTC	4	-	107757808-107757857	4qC7	Mus musculus sterol carrier protein 2, liver (Scp2), mRNA.	All of the contents of a cell excluding the plasma membrane and nucleus, but including other subcellular structures [goid 5737] [evidence IEA]; A semiautonomous, self replicating organelle that occurs in varying numbers, shapes, and sizes in the cytoplasm of virtually all eukaryotic cells. It is notably the site of tissue respiration [goid 5739] [evidence IDA]; A small, membrane-bounded organelle…	The directed movement of lipids into, out of, within or between cells. Lipids are compounds soluble in an organic solvent but not, or sparingly, in an aqueous solvent [goid 6869] [evidence IEA]; The directed movement of substances (such as macromolecules,	Interacting selectively with a lipid [goid 8289] [evidence IEA]; Catalysis of the transfer of a group, e.g. a methyl group, glycosyl group, acyl group, phosphorus-containing, or other groups, from one compound (generally regarded as the donor) to another	C76618; SCP-2; ns-LTP; SCPx; NSL-TP; C79031; AA409893; AA409774	C76618; SCP-2; ns-LTP; SCPx; NSL-TP; C79031; AA409893; AA409774
31432	-1.04857	0.483	7.80304151921761	-10.0930821641403	2.17e-08	1.14e-06	5.9431	9.32183049092792	31432	NSG1	3290564	Mus musculus	RefSeq	ILMN_212430	ILMN_212430	NSG1	NM_010942.3	NM_010942.3		18196	77736540	NM_010942.3	Nsg1	NP_035072.2	ILMN_2626345	3290564	S	1959	CGCAAAGAGCAATACACATGTGCCAAAACTTGTCTGTAGAGGGATCCGAC	5	-	38528563-38528612	5qB3	Mus musculus neuron specific gene family member 1 (Nsg1), mRNA.	A compound membranous cytoplasmic organelle of eukaryotic cells, consisting of flattened, ribosome-free vesicles arranged in a more or less regular stack. The Golgi apparatus differs from the endoplasmic reticulum in often having slightly thicker membranes, appearing in sections as a characteristic shallow semicircle so that the convex side (cis or entry face) abuts the endoplasmic reticulum, sec…	The series of molecular signals generated as a consequence of a dopamine receptor binding to one of its physiological ligands [goid 7212] [evidence IEA]	Interacting selectively with a dopamine receptor [goid 50780] [evidence IEA]	Neep21; m234; p21	Neep21; m234; p21
31361	-1.03906	0.487	8.48053848829073	-9.97552379571401	2.56e-08	1.32e-06	5.87943	9.15134677811681	31361	NRAP	3990609	Mus musculus	RefSeq	ILMN_217102	ILMN_217102	NRAP	NM_198059.2	NM_198059.2		18175	117606371	NM_198059.2	Nrap	NP_932307.2	ILMN_1235070	3990609	S	5221	AGAAGACTCTGCTGATGTGAGCCTCCTTAAGAAGCCCCCTTGAGGGCTGC	19	-	56394654-56394684:56394685-56394703	19qD2	Mus musculus nebulin-related anchoring protein (Nrap), transcript variant 1, mRNA.	The contractile element of skeletal and cardiac muscle; a long, highly organized bundle of actin, myosin, and other proteins that contracts by a sliding filament mechanism [goid 30016] [evidence IDA]; Terminal anchorage site of skeletal muscle cells to tendons; a specialised type of contact between the cell and the extracellular matrix in skeletal muscle [goid 5927] [evidence IDA]; An electron de…	A process that is carried out at the cellular level which results in the formation, arrangement of constituent parts, or disassembly of cytoskeletal structures comprising actin filaments and their associated proteins [goid 30036] [evidence TAS]	Interacting selectively with muscle isoforms of actinin. Muscle alpha-actinin isoforms are found in skeletal and cardiac muscle and are localized to the Z-disc [goid 51371] [evidence IDA]; Interacting selectively with any metal ion [goid 46872] [evidence
18943	-1.03105	0.489	9.1489268593076	-11.0517853578124	6e-09	3.65e-07	6.43771	10.6580299310375	18943	GBP1	5690246	Mus musculus	RefSeq	ILMN_216856	ILMN_216856	GBP1	NM_010259.2	NM_010259.2		14468	134031981	NM_010259.2	Gbp1	NP_034389.2	ILMN_1233293	5690246	S	2526	CTTTCATGCTCCAGCCTACTGTGTTTCCTTTCTAATCTCTCTTTTTATTT	3	+	142281846-142281895	3qH1	Mus musculus guanylate binding protein 1 (Gbp1), mRNA.	Double layer of lipid molecules that encloses all cells, and, in eukaryotes, many organelles; may be a single or double lipid bilayer; also includes associated proteins [goid 16020] [evidence IEA]; The membrane surrounding a cell that separates the cell from its external environment. It consists of a phospholipid bilayer and associated proteins [goid 5886] [evidence IEA]	Any immune system process that functions in the calibrated response of an organism to a potential internal or invasive threat [goid 6955] [evidence IEA]	Interacting selectively with GTP, guanosine triphosphate [goid 5525] [evidence IEA]; Interacting selectively with a nucleotide, any compound consisting of a nucleoside that is esterified with (ortho)phosphate or an oligophosphate at any hydroxyl group on	MGC124334; Gbp-1; Mpa-1; 5830475C06; Mpa1; Mag-1	MGC124334; Gbp-1; Mpa-1; 5830475C06; Mpa1; Mag-1
20388	-1.03076	0.489	11.6905261447624	-13.2544324641265	4.17e-10	3.89e-08	7.41005	13.4027147502982	20388	H2-M3	1940338	Mus musculus	RefSeq	ILMN_216386	ILMN_216386	H2-M3	NM_013819.2	NM_013819.2		14991	111074554	NM_013819.2	H2-M3	NP_038847.1	ILMN_2670508	1940338	S	946	CGTCATCATGGTCATCGTTGCTAGTCTGGTTCTCCTGGGAGGTGTGATCA	17	+	37409615-37409664	17qB1	Mus musculus histocompatibility 2, M region locus 3 (H2-M3), mRNA.	Penetrating at least one phospholipid bilayer of a membrane. May also refer to the state of being buried in the bilayer with no exposure outside the bilayer. When used to describe a protein, indicates that all or part of the peptide sequence is embedded in the membrane [goid 16021] [evidence IEA]; The side of the plasma membrane that is opposite to the side that faces the cytoplasm [goid 9897] [e…	Reactions triggered in response to the presence of a bacterium that act to protect the cell or organism [goid 42742] [evidence IDA]; Reactions triggered in response to the presence of a bacterium that act to protect the cell or organism [goid 42742] [evid	Interacting selectively with an antigen peptide, a fragment of a foreign protein derived by proteolysis within the cell [goid 42605] [evidence IDA]; Interacting selectively with an antigen peptide, a fragment of a foreign protein derived by proteolysis wi	M3a; H-2M3; Hmt	M3a; H-2M3; Hmt
29601	-1.03072	0.489	8.50568487076692	-6.60398722868771	5.74e-06	0.00013456	3.87108	3.55136748430371	29601	MNDA	1710619	Mus musculus	RefSeq	ILMN_186725	ILMN_238737	MNDA	NM_001033450.3	NM_001033450.3		381308	149274641	NM_001033450.3	Mnda	NP_001028622.1	ILMN_2702600	1710619	S	1476	ATGTCACCTCTAAATGACAGCTTTAGTAGTATATCCAACCATTGATTAAT				1qH3	Mus musculus myeloid cell nuclear differentiation antigen (Mnda), mRNA.				A730048F03	A730048F03
1760	-1.02893	0.49	9.22009287266304	-12.1088619122198	1.58e-09	1.18e-07	6.92812	12.0277408383164	1760	CD99	6840292	Mus musculus	MEEBO	ILMN_215922	ILMN_215922	2410026K10RIK	scl0066478.1_151	NM_025584.1			21313447	NM_025584.1	2410026K10Rik		ILMN_1232849	6840292	S	605	TGCAAATAGTCGGCCCCGCCTCCCGCCGTGAAATCACCGCATGCACCGCC
18193	-1.02733	0.491	8.31157750548837	-11.8397843818069	2.2e-09	1.58e-07	6.80134	11.6887521665355	18193	FGF21	6290743	Mus musculus	RefSeq	ILMN_219576	ILMN_219576	FGF21	NM_020013.4	NM_020013.4		56636	146134956	NM_020013.4	Fgf21	NP_064397.1	ILMN_2710698	6290743	S	767	CTGAGCATGGTAGAGCCTTTACAGGGCCGAAGCCCCAGCTATGCGTCCTG				7qB4	Mus musculus fibroblast growth factor 21 (Fgf21), mRNA.	The space external to the outermost structure of a cell. For cells without external protective or external encapsulating structures this refers to space outside of the plasma membrane. This term covers the host cell environment outside an intracellular parasite [goid 5576] [evidence IEA]		The function that stimulates a cell to grow or proliferate. Most growth factors have other actions besides the induction of cell growth or proliferation [goid 8083] [evidence IEA]
21453	-1.02557	0.491	9.79684967747833	-7.57591581813732	1.04e-06	3.12e-05	4.50585	5.31578020105821	21453	IGFBP3	1820601	Mus musculus	RefSeq	ILMN_196315	ILMN_261149	IGFBP3	NM_008343.2	NM_008343.2		16009	111378399	NM_008343.2	Igfbp3	NP_032369.2	ILMN_1219335	1820601	S	2129	GAGATGTTAGGTGATATAACTGCAGACACGCCCAAGGAAAGGAGCCTGTG	11	-	7106357-7106406	11qA1	Mus musculus insulin-like growth factor binding protein 3 (Igfbp3), mRNA.	The space external to the outermost structure of a cell. For cells without external protective or external encapsulating structures this refers to space outside of the plasma membrane. This term covers the host cell environment outside an intracellular parasite [goid 5576] [evidence IEA]; That part of a multicellular organism outside the cells proper, usually taken to be outside the plasma membra…	Any process that modulates the frequency, rate or extent of cell growth [goid 1558] [evidence IEA]; The process of introducing a phosphate group on to a protein [goid 6468] [evidence ISO]; Any process that stops, prevents or decreases the rate of addition	Interacting selectively with any growth factor, proteins or polypeptides that stimulate a cell or organism to grow or proliferate [goid 19838] [evidence IEA]; Interacting selectively with an insulin-like growth factor, any member of a group of polypeptide	AI649005; IGgfbp3; IGFBP-3	AI649005; IGgfbp3; IGFBP-3
11404	-1.00753	0.497	8.4758397818775	-8.74145699957802	1.58e-07	6.16e-06	5.21042	7.26699627154794	11404	CASQ2	6520347	Mus musculus	RefSeq	ILMN_222933	ILMN_222933	CASQ2	NM_009814.1	NM_009814.1		12373	6753291	NM_009814.1	Casq2	NP_033944.1	ILMN_1247775	6520347	S	1989	CCCCGCTAGTGAGCTGTCCCATTCTGAGTTAAAATCGCTTTATCCACTGG	3	+	101950091-101950140	3qF2.2	Mus musculus calsequestrin 2 (Casq2), mRNA.	A fine reticular network of membrane-limited elements that pervades the sarcoplasm of a muscle fiber; continuous over large portions of the cell and with the nuclear envelope; that part of the endoplasmic reticulum specialized for calcium release, uptake and storage [goid 16529] [evidence TAS]	Any process that modulates the frequency, rate or extent of muscle contraction [goid 6937] [evidence TAS]	Interacting selectively with calcium ions (Ca2+) [goid 5509] [evidence IEA]	MGC115896; AW146219; AA033488; ESTM52	MGC115896; AW146219; AA033488; ESTM52
19164	-1.00657	0.498	9.08488184357456	-9.20579840554405	7.82e-08	3.39e-06	5.4698	7.99690742787502	19164	GJA5	360133	Mus musculus	RefSeq	ILMN_217044	ILMN_217044	GJA5	NM_008121.2	NM_008121.2		14613	46575906	NM_008121.2	Gja5	NP_032147.1	ILMN_2691641	360133	S	2783	CCCATCTCTGGGTCCCTCTGCTGGCATTTGGTTGCTACTAATGGATAGAA	3	+	96857231-96857280	3qF2.1	Mus musculus gap junction membrane channel protein alpha 5 (Gja5), mRNA.	The membrane surrounding a cell that separates the cell from its external environment. It consists of a phospholipid bilayer and associated proteins [goid 5886] [evidence IEA]; Penetrating at least one phospholipid bilayer of a membrane. May also refer to the state of being buried in the bilayer with no exposure outside the bilayer. When used to describe a protein, indicates that all or part of t…	Any process that mediates interactions between a cell and its surroundings. Encompasses interactions such as signaling or attachment between one cell and another cell, between a cell and an extracellular matrix, or between a cell and any other aspect of i		Cnx40; Gja-5; Cx40; 5730555N10Rik	Cnx40; Gja-5; Cx40; 5730555N10Rik
38625	-1.00559	0.498	7.90775172266434	-11.3430546581261	4.1e-09	2.64e-07	6.5784	11.0458009812992	38625	SHOX2	4780288	Mus musculus	RefSeq	ILMN_225524	ILMN_225524	SHOX2	NM_013665.1	NM_013665.1		20429	7305488	NM_013665.1	Shox2	NP_038693.1	ILMN_2997975	4780288	S	840	GGAGCCGCTAGCCAGTTTGAAGCTTGTAGAGTTGCACCCTATGTCAACGT	3	-	66779393-66779442	3qE1	Mus musculus short stature homeobox 2 (Shox2), mRNA.	A membrane-bounded organelle of eukaryotic cells in which chromosomes are housed and replicated. In most cells, the nucleus contains all of the cell's chromosomes except the organellar chromosomes, and is the site of RNA synthesis and processing. In some species, or in specialized cell types, RNA metabolism or DNA replication may be absent [goid 5634] [evidence IEA]	The process whose specific outcome is the progression of a chondrocyte over time, from its commitment to its mature state. Chondrocyte development does not include the steps involved in committing a chondroblast to a chondrocyte fate [goid 2063] [evidence	Interacting selectively with DNA of a specific nucleotide composition, e.g. GC-rich DNA binding, or with a specific sequence motif or type of DNA e.g. promotor binding or rDNA binding [goid 43565] [evidence IEA]; Interacting selectively with DNA (deoxyrib	Og12x; 6330543G17Rik; Prx3; SHOT; OG12	Prx3; SHOT; OG12; Og12x; 6330543G17Rik
16419	-1.00305	0.499	11.1082138310349	-11.6890067366268	2.65e-09	1.83e-07	6.73755	11.4959797741152	16419	EFNA5	150504	Mus musculus	RefSeq	ILMN_215696	ILMN_235749	EFNA5	NM_010109.2	NM_010109.2		13640	46560568	NM_010109.2	Efna5	NP_034239.1	ILMN_2757641	150504	S	3289	CTCATGGCCCTCTCTGCCATTGTCTTTCATTTCCCACTGTGCAATTAGAC	17	-	62954145-62954194	17qE1.1	Mus musculus ephrin A5 (Efna5), transcript variant 2, mRNA.	Double layer of lipid molecules that encloses all cells, and, in eukaryotes, many organelles; may be a single or double lipid bilayer; also includes associated proteins [goid 16020] [evidence IEA]; The membrane surrounding a cell that separates the cell from its external environment. It consists of a phospholipid bilayer and associated proteins [goid 5886] [evidence IEA]; Tethered to a membrane b…	The process whereby relatively unspecialized cells, e.g. embryonic or regenerative cells, acquire specialized structural and/or functional features that characterize the cells, tissues, or organs of the mature organism or some other relatively stable phas	Interacting selectively with any protein or protein complex (a complex of two or more proteins that may include other nonprotein molecules) [goid 5515] [evidence IPI]; Providing the environmental signal that initiates the directed movement of a motile cel	AL-1; Epl7; AV158822; RAGS; EFL-5; LERK-7; Ephrin-A5	AL-1; Epl7; AV158822; RAGS; EFL-5; LERK-7; Ephrin-A5
9797	1.00257	2.004	8.05933202370956	11.9306254281435	2e-09	1.43e-07	6.84466	11.8039102657123	9797	FAM199X	1030220	Mus musculus	RefSeq	ILMN_213045	ILMN_213045	BC031748	NM_146261.1	NM_146261.1		245622	22122858	NM_146261.1	BC031748	NP_666373.1	ILMN_2632964	1030220	S	3006	TACCTTGCAGCATTGCTGAGGCCTGTGGTTGGGCTTTAACTTTCGAATGC		+	133611784-133611833	XqF1	Mus musculus cDNA sequence BC031748 (BC031748), mRNA.				MGC19245; RP23-272P2.1	MGC19245; RP23-272P2.1
40382	1.01028	2.014	10.7969978370237	11.7825765106284	2.36e-09	1.67e-07	6.77728	11.6158519960889	40382	STMN2	3870095	Mus musculus	RefSeq	ILMN_210469	ILMN_210469	STMN2	NM_025285.2	NM_025285.2		20257	118130361	NM_025285.2	Stmn2	NP_079561.1	ILMN_1253304	3870095	S	1606	GGACTTTTACTCAAGCTGGTCTTTCTTCCCCAGTGTAGGGCAATCCTGCC	3	+	8561306-8561355	3qA1	Mus musculus stathmin-like 2 (Stmn2), mRNA.	All of the contents of a cell excluding the plasma membrane and nucleus, but including other subcellular structures [goid 5737] [evidence IEA]; A prolongation or process extending from a cell, e.g. a flagellum or axon [goid 42995] [evidence IEA]; Double layer of lipid molecules that encloses all cells, and, in eukaryotes, many organelles; may be a single or double lipid bilayer; also includes ass…	A series of reactions within the cell that occur as a result of a single trigger reaction or compound [goid 7242] [evidence IEA]	Interacting selectively with any protein or protein complex (a complex of two or more proteins that may include other nonprotein molecules) [goid 5515] [evidence IPI]	SCG10; AI159727; Scgn10; Stmb2	SCG10; AI159727; Scgn10; Stmb2
20318	1.01186	2.017	7.87230771171978	9.09433087210519	9.24e-08	3.92e-06	5.40671	7.82405173323835	20318	GZME	1240360	Mus musculus	MEEBO	ILMN_213979	ILMN_213979	GZME	scl0014942.1_42	NM_010373.2			31982792	NM_010373.2	Gzme		ILMN_2642942	1240360	S	475	CTGCCTTCTTCAGTGACATCATGCTGTTAAAGCTGGAGAGTAAGGCCAAG							The rupture of cell membranes and the loss of cytoplasm [goid 19835] [evidence IEA]; The hydrolysis of a peptide bond or bonds within a protein [goid 6508] [evidence IEA]	Catalysis of the hydrolysis of various bonds, e.g. C-O, C-N, C-C, phosphoric anhydride bonds, etc. Hydrolase is the systematic name for any enzyme of EC class 3 [goid 16787] [evidence IEA]; Catalysis of the hydrolysis of a peptide bond. A peptide bond is
39402	1.01359	2.019	9.5009357980337	9.66692106885221	3.98e-08	1.93e-06	5.71444	8.69657205026179	39402	SLPI	2810487	Mus musculus	RefSeq	ILMN_219640	ILMN_219640	SLPI	NM_011414.2	NM_011414.2		20568	141801540	NM_011414.2	Slpi	NP_035544.1	ILMN_1256817	2810487	S	1006	TGGCTCAGCATTCACCGATCTTTAGGGAAATGCTGTTGGAGAGCAAATAA	2	-	164179827-164179876	2qH3	Mus musculus secretory leukocyte peptidase inhibitor (Slpi), mRNA.	The space external to the outermost structure of a cell. For cells without external protective or external encapsulating structures this refers to space outside of the plasma membrane. This term covers the host cell environment outside an intracellular parasite [goid 5576] [evidence IEA]		Catalysis of the hydrolysis of a peptide bond. A peptide bond is a covalent bond formed when the carbon atom from the carboxyl group of one amino acid shares electrons with the nitrogen atom from the amino group of a second amino acid [goid 8233] [evidenc
20238	1.01739	2.024	7.51060261372878	11.7704913900765	2.4e-09	1.69e-07	6.77211	11.6004142523709	20238	GTLF3A	2570341	Mus musculus	MEEBO	ILMN_218262	ILMN_218262	GTLF3A	scl40138.2.1_26	NM_025293.1			13384643	NM_025293.1	Gtlf3a		ILMN_2693691	2570341	S	935	GGAGCAGATCAGGTAACATACAGGAAGCTGAGCACGAGAAGTGCTGACTC						The part of a cell or its extracellular environment in which a gene product is located. A gene product may be located in one or more parts of a cell and its location may be as specific as a particular macromolecular complex, that is, a stable, persistent association of macromolecules that function together [goid 5575] [evidence ND ]	Any process specifically pertinent to the functioning of integrated living units: cells, tissues, organs, and organisms. A process is a collection of molecular events with a defined beginning and end [goid 8150] [evidence ND ]	Elemental activities, such as catalysis or binding, describing the actions of a gene product at the molecular level. A given gene product may exhibit one or more molecular functions [goid 3674] [evidence ND ]
40138	1.02539	2.036	10.9191811614958	9.02080214008009	1.03e-07	4.28e-06	5.36856	7.70921845133232	40138	SRXN1	2970189	Mus musculus	RefSeq	ILMN_216099	ILMN_216099	SRXN1	NM_029688.4	NM_029688.4		76650	146149263	NM_029688.4	Srxn1	NP_083964.1	ILMN_2667346	2970189	S	1016	GTTCAAAGTTTCAGGACCCTGTTCTTTGCTTATTTGCACATGGTCACCTT				2qG3	Mus musculus sulfiredoxin 1 homolog (S. cerevisiae) (Srxn1), mRNA.	All of the contents of a cell excluding the plasma membrane and nucleus, but including other subcellular structures [goid 5737] [evidence IEA]; That part of the cytoplasm that does not contain membranous or particulate subcellular components [goid 5829] [evidence ISS]	The process of removal or addition of one or more electrons with or without the concomitant removal or addition of a proton or protons [goid 55114] [evidence IEA]; A change in state or activity of a cell or an organism (in terms of movement, secretion, en	Inhibition of the reactions brought about by dioxygen (O2) or peroxides. Usually the antioxidant is effective because it can itself be more easily oxidized than the substance protected. The term is often applied to components that can trap free radicals,	TX01; Srx; 1700127B04Rik; Npn3; AI854065; AW488194	TX01; Srx; 1700127B04Rik; Npn3; AI854065; AW488194
45159	1.02778	2.039	10.5775391529588	7.366136049919	1.49e-06	4.2e-05	4.37675	4.94571735640565	45159	ZMAT3	7040711	Mus musculus	RefSeq	ILMN_184413	ILMN_184413	ZMAT3	NM_009517.2	NM_009517.2		22401	101943565	NM_009517.2	Zmat3	NP_033543.2	ILMN_2418426	7040711	S	7320	CAGGAAGCCGAGAGAATGTGAACCTTTCACGTGATCAGTGTGGCAAACCG	3	-	32234128-32234177	3qA3	Mus musculus zinc finger matrin type 3 (Zmat3), mRNA.	The living contents of a cell; the matter contained within (but not including) the plasma membrane, usually taken to exclude large vacuoles and masses of secretory or ingested material. In eukaryotes it includes the nucleus and cytoplasm [goid 5622] [evidence IEA]; A membrane-bounded organelle of eukaryotic cells in which chromosomes are housed and replicated. In most cells, the nucleus contains …	A form of programmed cell death induced by external or internal signals that trigger the activity of proteolytic caspases, whose actions dismantle the cell and result in cell death. Apoptosis begins internally with condensation and subsequent fragmentatio	Interacting selectively with an RNA molecule or a portion thereof [goid 3723] [evidence IEA]; Interacting selectively with any metal ion [goid 46872] [evidence IEA]; Interacting selectively with zinc (Zn) ions [goid 8270] [evidence IEA]; Interacting selec	Wig1	Wig1
20148	1.03544	2.05	10.0309863417765	8.9365642393717	1.17e-07	4.77e-06	5.32148	7.57686189721329	20148	GSTA4	360348	Mus musculus	RefSeq	ILMN_216097	ILMN_216097	GSTA4	NM_010357.1	NM_010357.1		14860	6754081	NM_010357.1	Gsta4	NP_034487.1	ILMN_2892441	360348	S	653	TAAGAAGTTCCTGCAACCCGGAAGTCAGAGGAAGCCTCCTCCAGATGGCC	9	+	77994779-77994828	9qE1	Mus musculus glutathione S-transferase, alpha 4 (Gsta4), mRNA.	All of the contents of a cell excluding the plasma membrane and nucleus, but including other subcellular structures [goid 5737] [evidence IEA]; The part of a cell or its extracellular environment in which a gene product is located. A gene product may be located in one or more parts of a cell and its location may be as specific as a particular macromolecular complex, that is, a stable, persistent …	The chemical reactions and pathways, including anabolism and catabolism, by which living organisms transform chemical substances. Metabolic processes typically transform small molecules, but also include macromolecular processes such as DNA repair and rep	Catalysis of the transfer of a group, e.g. a methyl group, glycosyl group, acyl group, phosphorus-containing, or other groups, from one compound (generally regarded as the donor) to another compound (generally regarded as the acceptor). Transferase is the	mGsta4; GST 5.7; 5.7; GST	mGsta4; GST 5.7; 5.7; GST
27983	1.03729	2.052	9.97106212026823	12.5218198641716	1e-09	7.76e-08	7.11014	12.5358	27983	SMAD6	6060082	Mus musculus	RefSeq	ILMN_224057	ILMN_230029	SMAD6	XM_978692.1	XM_978692.1		670044	94387313	XM_978692.1	LOC670044	XP_983786.1	ILMN_2773835	6060082	S	1737	CAGCTTCGCCAAGGGCTGGGGACCCTGCTACTCGCGACAGTTCATCACCT					PREDICTED: Mus musculus similar to Mothers against decapentaplegic homolog 6 (SMAD 6) (Mothers against DPP homolog 6) (Smad6) (Mad homolog 7) (LOC670044), mRNA.
35674	1.03758	2.053	8.34721941333052	8.22253372669507	3.58e-07	1.22e-05	4.91364	6.41984063690591	35674	PSRC1	7550113	Mus musculus	RefSeq	ILMN_218163	ILMN_218163	PSRC1	NM_019976.2	NM_019976.2		56742	142368259	NM_019976.2	Psrc1	NP_064360.1	ILMN_2692441	7550113	S	1325	GAAGAAGAGAGGGGCAGAGGTCATCTGCCCGTGGAGAAACTCACAAACAA	3	+	108190740-108190789	3qF3	Mus musculus proline/serine-rich coiled-coil 1 (Psrc1), mRNA.	A thin cytoplasmic bridge formed between daughter cells at the end of cytokinesis. The midbody forms where the contractile ring constricts, and may persist for some time before finally breaking to complete cytokinesis [goid 30496] [evidence IDA]; The array of microtubules and associated molecules that forms between opposite poles of a eukaryotic cell during mitosis or meiosis and serves to move t…	Any process that stops, prevents or reduces the frequency, rate or extent of cell growth [goid 30308] [evidence IMP]; A process that results in a parallel arrangement of microtubules [goid 1578] [evidence IDA]; The progression of biochemical and morpholog	Interacting selectively with any protein or protein complex (a complex of two or more proteins that may include other nonprotein molecules) [goid 5515] [evidence IPI]; Interacting selectively with microtubules, filaments composed of tubulin monomers [goid	AL033312; Dda3; MGC7063; RP23-27B23.8; 5430413I02Rik	AL033312; Dda3; MGC7063; RP23-27B23.8; 5430413I02Rik
20407	1.0455	2.064	11.0043507816102	10.3333768485456	1.56e-08	8.58e-07	6.06651	9.6656825466525	20407	H2-T10	4900722	Mus musculus	RefSeq	ILMN_215923	ILMN_215923	H2-T10	NM_010395.5	NM_010395.5		15024	86262135	NM_010395.5	H2-T10	NP_034525.2	ILMN_2894678	4900722	S	1183	TGTTGCCACGGTTTTTTCCATTTTGCTCATTTGTCTCTGTGTGGCTCGCA	17	-	36257609-36257658	17qB1	Mus musculus histocompatibility 2, T region locus 10 (H2-T10), mRNA.	Penetrating at least one phospholipid bilayer of a membrane. May also refer to the state of being buried in the bilayer with no exposure outside the bilayer. When used to describe a protein, indicates that all or part of the peptide sequence is embedded in the membrane [goid 16021] [evidence IEA]			H-2T10	H-2T10
39780	1.04564	2.064	11.5741390175895	8.70851392906489	1.66e-07	6.42e-06	5.19246	7.2142164470237	39780	SOX9	4390037	Mus musculus	MEEBO	ILMN_224297	ILMN_224297	SOX9	scl40760.4_18				31543760	NM_011448	Sox9		ILMN_2778151	4390037	S	4007	GTGTCTTGTTTGTTTCCCTCTCCAAATTCTTCCTTCTTTGTGCACCCTGC						A membrane-bounded organelle of eukaryotic cells in which chromosomes are housed and replicated. In most cells, the nucleus contains all of the cell's chromosomes except the organellar chromosomes, and is the site of RNA synthesis and processing. In some species, or in specialized cell types, RNA metabolism or DNA replication may be absent [goid 5634] [evidence IDA]	The process whereby relatively unspecialized cells, e.g. embryonic or regenerative cells, acquire specialized structural and/or functional features that characterize the cells, tissues, or organs of the mature organism or some other relatively stable phas	Interacting selectively with any protein or protein complex (a complex of two or more proteins that may include other nonprotein molecules) [goid 5515] [evidence IPI]; Interacting selectively with DNA (deoxyribonucleic acid) [goid 3677] [evidence IDA]; An
7159	1.04777	2.067	8.33024451444641	10.983052775457	6.53e-09	3.96e-07	6.4023	10.56532858201	7159	ADAP1	160471	Mus musculus	RefSeq	ILMN_200342	ILMN_213032	ADAP1	NM_172723.4	NM_172723.4		231821	148368975	NM_172723.4	Adap1	NP_766311.2	ILMN_2538422	160471	S	264	CAGCAAGGTGAAGTCAGTCCGTCTGGATGCCTGGGATGAGGCCCAAGTTG				5qG2	Mus musculus ArfGAP with dual PH domains 1 (Adap1), mRNA.				4930431P11Rik; GC1L; p42IP4	4930431P11Rik; GC1L; p42IP4
41833	1.04824	2.068	10.3171518206084	10.2326663957578	1.79e-08	9.74e-07	6.01144	9.52231916085561	41833	TMEM63B	6590646	Mus musculus	RefSeq	ILMN_209146	ILMN_209146	TMEM63B	NM_198167.2	NM_198167.2		224807	142376394	NM_198167.2	Tmem63b	NP_937810.1	ILMN_1256171	6590646	S	2474	CCTGATGGCCTCACGGACACAGACTTCCAGTCATGCGAGGACAGCCTCAT	17	-	45797759-45797808	17qB3	Mus musculus transmembrane protein 63b (Tmem63b), mRNA.	Penetrating at least one phospholipid bilayer of a membrane. May also refer to the state of being buried in the bilayer with no exposure outside the bilayer. When used to describe a protein, indicates that all or part of the peptide sequence is embedded in the membrane [goid 16021] [evidence IEA]; Double layer of lipid molecules that encloses all cells, and, in eukaryotes, many organelles; may be…			BC026370	BC026370
7150	1.04903	2.069	8.74906182477295	8.51416576816755	2.25e-07	8.29e-06	5.08145	6.90010200551656	7150	ADAMTS9	380554	Mus musculus	MEEBO	ILMN_189047	ILMN_189047	ADAMTS9	scl28665.23.1_62						Adamts9		ILMN_1257724	380554	S	20	GATTAGGAAAACCCTGACAGTATTCCCCAACTCCACAGAAATGCCAGAGC						A layer consisting mainly of proteins (especially collagen) and glycosaminoglycans (mostly as proteoglycans) that forms a sheet underlying or overlying cells such as endothelial and epithelial cells. The proteins are secreted by cells in the vicinity [goid 5578] [evidence ISO]; That part of a multicellular organism outside the cells proper, usually taken to be outside the plasma membranes, and oc…	The hydrolysis of a peptide bond or bonds within a protein [goid 6508] [evidence ISO]; The hydrolysis of a peptide bond or bonds within a protein [goid 6508] [evidence IDA]; Any process that activates or increases the frequency, rate or extent of melanocy	Catalysis of the hydrolysis of peptide bonds by a mechanism in which water acts as a nucleophile, one or two metal ions hold the water molecule in place, and charged amino acid side chains are ligands for the metal ions [goid 8237] [evidence ISO]; Catalys
33733	1.05054	2.071	8.93555686556466	11.3657374756767	4e-09	2.58e-07	6.58838	11.075659292857	33733	PCNP	1440162	Mus musculus	RefSeq	ILMN_204711	ILMN_237364	PCNP	NM_001024622.2	NM_001024622.2		76302	89994745	NM_001024622.2	Pcnp	NP_001019793.1	ILMN_1219572	1440162	S	1008	CGGACAGTCGGGTAACGAGGGAGAAGTCAGGAGAGGAACTGCTTCCAGTT	16	-	56016834-56016883	16qC1.1	Mus musculus PEST proteolytic signal containing nuclear protein (Pcnp), mRNA.	A membrane-bounded organelle of eukaryotic cells in which chromosomes are housed and replicated. In most cells, the nucleus contains all of the cell's chromosomes except the organellar chromosomes, and is the site of RNA synthesis and processing. In some species, or in specialized cell types, RNA metabolism or DNA replication may be absent [goid 5634] [evidence IEA]	The progression of biochemical and morphological phases and events that occur in a cell during successive cell replication or nuclear replication events. Canonically, the cell cycle comprises the replication and segregation of genetic material followed by		AI647035; 1110018D06Rik	AI647035; 1110018D06Rik
34368	1.05207	2.074	8.40385291571609	12.300762823932	1.26e-09	9.56e-08	7.01954	12.2656470686785	34368	PIP5K1B	1090239	Mus musculus	RefSeq	ILMN_219634	ILMN_219634	PIP5K1B	NM_008846.2	NM_008846.2		18719	110835699	NM_008846.2	Pip5k1b	NP_032872.1	ILMN_2711562	1090239	S	2046	TGGCCAATCACCCTTTTGGACTGGGAAGCGCTATTTTCCTATAGGCTCTC	19	-	24369716-24369765	19qB	Mus musculus phosphatidylinositol-4-phosphate 5-kinase, type 1 beta (Pip5k1b), mRNA.	Double layer of lipid molecules that encloses all cells, and, in eukaryotes, many organelles; may be a single or double lipid bilayer; also includes associated proteins [goid 16020] [evidence IEA]	The chemical reactions and pathways involving phosphatidylinositol, any glycophospholipid with its sn-glycerol 3-phosphate residue is esterified to the 1-hydroxyl group of 1D-myo-inositol [goid 46488] [evidence IDA]	Catalysis of the transfer of a group, e.g. a methyl group, glycosyl group, acyl group, phosphorus-containing, or other groups, from one compound (generally regarded as the donor) to another compound (generally regarded as the acceptor). Transferase is the	Pipk5a; AI844522; Pip5k1a; STM7; Pipk5b	Pipk5a; AI844522; Pip5k1a; STM7; Pipk5b
7858	1.05521	2.078	10.4522723361216	11.3552126769837	4e-09	2.6e-07	6.58503	11.0618111100589	7858	ANGPTL4	1710215	Mus musculus	RefSeq	ILMN_185154	ILMN_259520	ANGPTL4	NM_020581.1	NM_020581.1		57875	10181163	NM_020581.1	Angptl4	NP_065606.1	ILMN_2759365	1710215	S	1578	CCAGAAAACATGGGCTCGAGGGGCACTGAATATCACTTCTCGCCTACCAG	17	-	33914308-33914357	17qB1	Mus musculus angiopoietin-like 4 (Angptl4), mRNA.	A layer consisting mainly of proteins (especially collagen) and glycosaminoglycans (mostly as proteoglycans) that forms a sheet underlying or overlying cells such as endothelial and epithelial cells. The proteins are secreted by cells in the vicinity [goid 5578] [evidence IEA]; The space external to the outermost structure of a cell. For cells without external protective or external encapsulating…	A change in state or activity of a cell (in terms of movement, secretion, enzyme production, gene expression, etc.) as a result of deprivation of nourishment [goid 9267] [evidence NAS]; The cascade of processes by which a signal interacts with a receptor,	Interacting selectively with one or more specific sites on a receptor molecule, a macromolecule that undergoes combination with a hormone, neurotransmitter, drug or intracellular messenger to initiate a change in cell function [goid 5102] [evidence IEA];	HFARP; Bk89; PGARG; PGAR; pp1158; ARP4; Ng27; FIAF	HFARP; Bk89; PGARG; PGAR; pp1158; ARP4; Ng27; FIAF
42452	1.05579	2.079	8.25473362407334	9.42661052584575	5.64e-08	2.61e-06	5.58336	8.33501125671683	42452	TRIP13	6350709	Mus musculus	RefSeq	ILMN_192641	ILMN_232827	TRIP13	NM_027182.2	NM_027182.2		69716	142350962	NM_027182.2	Trip13	NP_081458.1	ILMN_2489976	6350709	S	1588	GGCCAGACAGATGGGTGTACAATCTTTGTCAAAAGGACTATGTGTTATTT	13	-	74050539-74050588	13qC1	Mus musculus thyroid hormone receptor interactor 13 (Trip13), mRNA.	The nucleus of a male germ cell, a cell specialized to produce haploid gametes, and its descendents [goid 1673] [evidence IDA]	The repair of double-strand breaks in DNA via homologous and nonhomologous mechanisms to reform a continuous DNA helix [goid 6302] [evidence IMP]; The cell cycle process whereby the first meiotic division occurs in the female germline [goid 7144] [evidenc	Combining with an extracellular or intracellular messenger to initiate a change in cell activity [goid 4872] [evidence IEA]; Interacting selectively with ATP, adenosine 5'-triphosphate, a universally important coenzyme and enzyme regulator [goid 5524] [ev	D13Ertd328e; 2410002G23Rik	D13Ertd328e; 2410002G23Rik
8312	1.05878	2.083	9.44815608725914	9.07080847351822	9.57e-08	4.03e-06	5.39469	7.78738605938287	8312	ARHGDIG	5860441	Mus musculus	RefSeq	ILMN_220986	ILMN_220986	ARHGDIG	NM_008113.3	NM_008113.3		14570	118130965	NM_008113.3	Arhgdig	NP_032139.1	ILMN_1240164	5860441	S	848	AGTGGCACCTCCATGTCTGCCAGGACTGGAAGGACTGAACCCCACTTGGG	17	-	26337158-26337207	17qA3.3	Mus musculus Rho GDP dissociation inhibitor (GDI) gamma (Arhgdig), mRNA.	All of the contents of a cell excluding the plasma membrane and nucleus, but including other subcellular structures [goid 5737] [evidence IEA]; That fraction of cells, prepared by disruptive biochemical methods, that includes the plasma and other membranes [goid 5624] [evidence IDA]	Any process that modulates the frequency, rate or extent of any process by which a protein is transported to, or maintained in, a specific location [goid 32880] [evidence IDA]	Increases the activity of a GTPase, an enzyme that catalyzes the hydrolysis of GTP [goid 5096] [evidence IEA]; Prevents the dissociation of GDP from the small GTPase Rho, thereby preventing GTP from binding [goid 5094] [evidence IEA]; Interacting selectiv	Rho-GDI-3; Gdi5; RIP2; Rho-GDI2	Rho-GDI-3; Gdi5; RIP2; Rho-GDI2
22544	1.07292	2.104	8.04517826011561	12.4705171142353	1e-09	8.07e-08	7.09313	12.473483406528	22544	KIF1A	5860307	Mus musculus	RefSeq	ILMN_222507	ILMN_222507	KIF1A	NM_008440.1	NM_008440.1		16560	6680557	NM_008440.1	Kif1a	NP_032466.1	ILMN_2965896	5860307	S	5195	AGATGCGGGTCTGAGTTGAAAGCCTTCCGGACTTCCAGTGGCCCAGACCA	1	-	94848831-94848862:94848863-94848880	1qD	Mus musculus kinesin family member 1A (Kif1a), mRNA.	Any of the long, generally straight, hollow tubes of internal diameter 12-15 nm and external diameter 24 nm found in a wide variety of eukaryotic cells; each consists (usually) of 13 protofilaments of polymeric tubulin, staggered in such a manner that the tubulin monomers are arranged in a helical pattern on the microtubular surface, and with the alpha/beta axes of the tubulin subunits parallel t…	Movement of organelles, other microtubules and other particles along microtubules, mediated by motor proteins [goid 7018] [evidence IEA]	Catalysis of movement along a polymeric molecule such as a microfilament or microtubule, coupled to the hydrolysis of a nucleoside triphosphate [goid 3774] [evidence IEA]; Interacting selectively with ATP, adenosine 5'-triphosphate, a universally importan	Gm1626; Kns1; ATSV; C630002N23Rik	Gm1626; Kns1; ATSV; C630002N23Rik
12756	1.07558	2.108	11.3490757399379	13.1281016592618	4.81e-10	4.39e-08	7.35754	13.2562598674219	12756	CMAS	1570202	Mus musculus	RefSeq	ILMN_217430	ILMN_217430	CMAS	NM_009908.1	NM_009908.1		12764	22208853	NM_009908.1	Cmas	NP_034038.1	ILMN_2683128	1570202	S	1342	CAGCCATTTTGCATTGTTTTGATCAAGTCCCGAAGTGTAATCTGCAGGTG	6	+	142723903-142723952	6qG3	Mus musculus cytidine monophospho-N-acetylneuraminic acid synthetase (Cmas), mRNA.	A membrane-bounded organelle of eukaryotic cells in which chromosomes are housed and replicated. In most cells, the nucleus contains all of the cell's chromosomes except the organellar chromosomes, and is the site of RNA synthesis and processing. In some species, or in specialized cell types, RNA metabolism or DNA replication may be absent [goid 5634] [evidence ISA]	The chemical reactions and pathways resulting in the formation of lipopolysaccharides, any of a group of related, structurally complex components of the outer membrane of Gram-negative bacteria [goid 9103] [evidence IEA]; The chemical reactions and pathwa	Catalysis of the transfer of a nucleotidyl group to a reactant [goid 16779] [evidence IEA]; Catalysis of the transfer of a group, e.g. a methyl group, glycosyl group, acyl group, phosphorus-containing, or other groups, from one compound (generally regarde	D6Bwg0250e; CMP-Neu5Ac; AW208911	D6Bwg0250e; CMP-Neu5Ac; AW208911
21284	1.07759	2.111	9.36046178533732	7.69038630330315	8.59e-07	2.64e-05	4.5784	5.51523662376839	21284	ICAM1	1450095	Mus musculus	RefSeq	ILMN_221313	ILMN_221313	ICAM1	NM_010493.2	NM_010493.2		15894	30172560	NM_010493.2	Icam1	NP_034623.1	ILMN_2896601	1450095	S	2182	GTCTGGGGAAAGATCACATGGGTCGAGGGTTTCTCTACTGGTCAGGATGC	9	+	20832883-20832932	9qA3	Mus musculus intercellular adhesion molecule 1 (Icam1), mRNA.	Penetrating at least one phospholipid bilayer of a membrane. May also refer to the state of being buried in the bilayer with no exposure outside the bilayer. When used to describe a protein, indicates that all or part of the peptide sequence is embedded in the membrane [goid 16021] [evidence IEA]; Double layer of lipid molecules that encloses all cells, and, in eukaryotes, many organelles; may be…	The attachment of a cell, either to another cell or to an underlying substrate such as the extracellular matrix, via an integrin, a heterodimeric adhesion receptor formed by the non-covalent association of particular alpha and beta subunits [goid 33627] [	Interacting selectively with any protein or protein complex (a complex of two or more proteins that may include other nonprotein molecules) [goid 5515] [evidence IEA]	Icam-1; MGC6195; Ly-47; MALA-2; CD54	Icam-1; MGC6195; Ly-47; MALA-2; CD54
31560	1.08402	2.12	10.6069089255637	11.366325407988	4e-09	2.58e-07	6.58838	11.0764325668567	31560	NUDT7	5420685	Mus musculus	RefSeq	ILMN_233548	ILMN_233548	NUDT7	NM_024437.1	NM_024437.1		67528	18859594	NM_024437.1	Nudt7	NP_077757.1	ILMN_3123836	5420685	A	864	CCTACAATGTGGCTGTGAGATCCTTGCCTGACTTCCTGTTGCTGCTTTAG	8	+	117038095-117038144	8qE1	Mus musculus nudix (nucleoside diphosphate linked moiety X)-type motif 7 (Nudt7), transcript variant 1, mRNA.	A small, membrane-bounded organelle that uses dioxygen (O2) to oxidize organic molecules; contains some enzymes that produce and others that degrade hydrogen peroxide (H2O2) [goid 5777] [evidence IDA]	The chemical reactions and pathways involving a nucleoside diphosphate, a glycosamine consisting of a base linked to a deoxyribose or ribose sugar esterified with diphosphate on its glycose moiety [goid 9132] [evidence IEA]; The chemical reactions and pat	Catalysis of the hydrolysis of various bonds, e.g. C-O, C-N, C-C, phosphoric anhydride bonds, etc. Hydrolase is the systematic name for any enzyme of EC class 3 [goid 16787] [evidence IEA]; Interacting selectively with magnesium (Mg) ions [goid 287] [evid	2210404C19Rik; 1300007B24Rik	2210404C19Rik; 1300007B24Rik
31309	1.08768	2.125	11.6082829867313	9.41636114042941	5.73e-08	2.65e-06	5.57675	8.319443204375	31309	NQO1	4010673	Mus musculus	RefSeq	ILMN_220755	ILMN_220755	NQO1	NM_008706.4	NM_008706.4		18104	153791748	NM_008706.4	Nqo1	NP_032732.3	ILMN_2726371	4010673	S	571	CTATCACCACTGGGGGTAGCGGCTCCATGTACTCTCTTCAGGGTGTCCAC				8qD3	Mus musculus NAD(P)H dehydrogenase, quinone 1 (Nqo1), mRNA.	All of the contents of a cell excluding the plasma membrane and nucleus, but including other subcellular structures [goid 5737] [evidence IEA]	The process of removal or addition of one or more electrons with or without the concomitant removal or addition of a proton or protons [goid 55114] [evidence IEA]; Any process that stops or reduces the activity of an enzyme [goid 43086] [evidence IDA]; A	Catalysis of an oxidation-reduction (redox) reaction, a reversible chemical reaction in which the oxidation state of an atom or atoms within a molecule is altered. One substrate acts as a hydrogen or electron donor and becomes oxidized, while the other ac	Dia4; Ox-1; Nmo-1; Nmor1; NMO1; Ox1; AV001255; QR1	Dia4; Ox-1; Nmo-1; Nmor1; NMO1; Ox1; AV001255; QR1
22796	1.08771	2.125	7.66229830040641	11.7530747596344	2.45e-09	1.72e-07	6.76447	11.578142778888	22796	KLRA20	770193	Mus musculus	RefSeq	ILMN_196716	ILMN_196716	KLRA20	NM_053150.1	NM_053150.1		93967	21361213	NM_053150.1	Klra20	NP_444380.1	ILMN_1254393	770193	S	680	GGCATGGATTGACAATGGCCCATCTAAACTTGCCTTGAACACAACGAAAT	6	-	130009846-130009867:130018658-130018685		Mus musculus killer cell lectin-like receptor subfamily A, member 20 (Klra20), mRNA.	The membrane surrounding a cell that separates the cell from its external environment. It consists of a phospholipid bilayer and associated proteins [goid 5886] [evidence TAS]	Any process specifically pertinent to the functioning of integrated living units: cells, tissues, organs, and organisms. A process is a collection of molecular events with a defined beginning and end [goid 8150] [evidence ND ]	Combining with an extracellular or intracellular messenger to initiate a change in cell activity [goid 4872] [evidence IEA]; Elemental activities, such as catalysis or binding, describing the actions of a gene product at the molecular level. A given gene	Ly49t	Ly49t
884	1.09229	2.132	10.816403313062	11.9784293390304	1.86e-09	1.36e-07	6.86646	11.8642166661595	884	FAM177A	6590139	Mus musculus	RefSeq	ILMN_221070	ILMN_221070	1700047I17RIK1	NM_028527.1	NM_028527.1		73385	37537561	NM_028527.1	1700047I17Rik1	NP_082803.1	ILMN_3107690	6590139	A	247	AAGAAGAAAGTCCCGAGGAGGGTCATCCACTTTGTCAGTGGAGAGACAAT	12	+	56231654-56231703	12qC1	Mus musculus RIKEN cDNA 1700047I17 gene 1 (1700047I17Rik1), mRNA.				D730001C10Rik; 1700047I17Rik; C14orf24	D730001C10Rik; 1700047I17Rik; C14orf24
41943	1.09429	2.135	10.8299221923751	11.0906213476975	5.68e-09	3.5e-07	6.45593	10.7102051164892	41943	TNC	270324	Mus musculus	RefSeq	ILMN_185280	ILMN_185280	TNC	NM_011607.2	NM_011607.2		21923	126722833	NM_011607.2	Tnc	NP_035737.2	ILMN_2463181	270324	S	6313	CCACACGGATCACTGAGGCACTGATGTAGGCCCCTCTGCAACGACTTCCT	4	-	63621290-63621339	4qC1	Mus musculus tenascin C (Tnc), mRNA.	A layer consisting mainly of proteins (especially collagen) and glycosaminoglycans (mostly as proteoglycans) that forms a sheet underlying or overlying cells such as endothelial and epithelial cells. The proteins are secreted by cells in the vicinity [goid 5578] [evidence IEA]; A thin layer of dense material found in various animal tissues interposed between the cells and the adjacent connective …	The attachment of a cell, either to another cell or to an underlying substrate such as the extracellular matrix, via cell adhesion molecules [goid 7155] [evidence IEA]; The process whose specific outcome is the progression of the neuromuscular junction ov	Interacting selectively with any protein or protein complex (a complex of two or more proteins that may include other nonprotein molecules) [goid 5515] [evidence IEA]; Interacting selectively with one or more specific sites on a receptor molecule, a macro	TN; AI528729; tenascin-C; TN-C; Hxb; Ten; MGC144208; MGC144209; C130033P17Rik	TN; AI528729; tenascin-C; TN-C; Hxb; Ten; MGC144208; MGC144209; C130033P17Rik
7070	1.09477	2.136	8.29650568791371	13.0193866878394	5.44e-10	4.93e-08	7.30715	13.1292336516587	7070	ADAM17	6510482	Mus musculus	RefSeq	ILMN_201489	ILMN_209322	ADAM17	NM_009615.5	NM_009615.5		11491	110347484	NM_009615.5	Adam17	NP_033745.4	ILMN_1243942	6510482	S	2937	GCTGTTAAGTCTTCAGTCTGTTTTTCTGTACCCTCTGACTACAGTGAAGC	12	-	21330793-21330842	12qA1.3	Mus musculus a disintegrin and metallopeptidase domain 17 (Adam17), mRNA.	Penetrating at least one phospholipid bilayer of a membrane. May also refer to the state of being buried in the bilayer with no exposure outside the bilayer. When used to describe a protein, indicates that all or part of the peptide sequence is embedded in the membrane [goid 16021] [evidence IEA]; Double layer of lipid molecules that encloses all cells, and, in eukaryotes, many organelles; may be…	The series of molecular signals initiated by binding of an extracellular ligand to a Notch receptor on the surface of the target cell [goid 7219] [evidence IEA]; Any series of molecular signals generated as a consequence of an integrin binding to one of i	Catalysis of the hydrolysis of various bonds, e.g. C-O, C-N, C-C, phosphoric anhydride bonds, etc. Hydrolase is the systematic name for any enzyme of EC class 3 [goid 16787] [evidence IEA]; Interacting selectively with a SH3 domain (Src homology 3) of a p	Tace; CD156b	Tace; CD156b
39143	1.09676	2.139	11.0327204225831	11.12755432922	5.41e-09	3.37e-07	6.47237	10.7596877963061	39143	SLC39A11	7320181	Mus musculus	RefSeq	ILMN_216228	ILMN_216228	SLC39A11	NM_027216.4	NM_027216.4		69806	141803321	NM_027216.4	Slc39a11	NP_081492.3	ILMN_2668706	7320181	S	2338	GGGCTATCAGTATCTTGCCTCTGTGTTTACATGTTCCGTCTCTCCAAGGA	11	-	113106448-113106497	11qE2	Mus musculus solute carrier family 39 (metal ion transporter), member 11 (Slc39a11), mRNA.	Double layer of lipid molecules that encloses all cells, and, in eukaryotes, many organelles; may be a single or double lipid bilayer; also includes associated proteins [goid 16020] [evidence IEA]; Penetrating at least one phospholipid bilayer of a membrane. May also refer to the state of being buried in the bilayer with no exposure outside the bilayer. When used to describe a protein, indicates …	The directed movement of substances (such as macromolecules, small molecules, ions) into, out of, within or between cells, or within a multicellular organism [goid 6810] [evidence IEA]; The directed movement of charged atoms or small charged molecules int	Interacting selectively with zinc (Zn) ions [goid 8270] [evidence IEA]; Catalysis of the transfer of metal ions from one side of a membrane to the other [goid 46873] [evidence IEA]	1810074D23Rik	1810074D23Rik
1133	1.0975	2.14	10.4042559139128	11.4989870055705	3.37e-09	2.22e-07	6.65365	11.2500860328936	1133	YDJC	510338	Mus musculus	RefSeq	ILMN_225832	ILMN_225832	1810015A11RIK	NM_026940.1	NM_026940.1		69101	63003922	NM_026940.1	1810015A11Rik	NP_081216.1	ILMN_2883952	510338	S	1099	TTCCAGGTCCTCTAGGCTGAGTAGTGAGTAGTAGGCCGACCTTGGGCAGC	16	+	17062211-17062260	16qA3	Mus musculus RIKEN cDNA 1810015A11 gene (1810015A11Rik), mRNA.				4930521M19Rik; MGC144470	4930521M19Rik; MGC144470
2005	1.0986	2.141	7.71691137085735	12.5980627060825	8.85e-10	7.21e-08	7.14206	12.628056006634	2005	NDN	2940332	Mus musculus	RefSeq	ILMN_221115	ILMN_221115	2610301B20RIK	NM_026005.2	NM_026005.2		67157	42475982	NM_026005.2	2610301B20Rik	NP_080281.2	ILMN_2731228	2940332	S	1640	GTGTGTGACACTGGGCACTCTGAAAGGAAGTACATTTTAGCCCAGATATG	4	+	10826202-10826251	4qA1	Mus musculus RIKEN cDNA 2610301B20 gene (2610301B20Rik), mRNA.				AI428449	AI428449
14899	1.101	2.145	8.98820213849549	11.6865959499766	2.66e-09	1.83e-07	6.73755	11.4928808269764	14899	DCXR	3140274	Mus musculus	RefSeq	ILMN_223082	ILMN_223082	DCXR	NM_026428.1	NM_026428.1		67880	13385923	NM_026428.1	Dcxr	NP_080704.1	ILMN_2868280	3140274	S	612	CCGGACCAACTGGAGTGACCCCCACAAAGCTAAGGCCATGCTGGATCGTA	11	-	120587072-120587121	11qE2	Mus musculus dicarbonyl L-xylulose reductase (Dcxr), mRNA.	Double layer of lipid molecules that encloses all cells, and, in eukaryotes, many organelles; may be a single or double lipid bilayer; also includes associated proteins [goid 16020] [evidence IEA]; The membrane surrounding a cell that separates the cell from its external environment. It consists of a phospholipid bilayer and associated proteins [goid 5886] [evidence IEA]; Dense covering of microv…	The chemical reactions and pathways involving D-xylose, a naturally occurring plant polysaccharide [goid 42732] [evidence IEA]; The chemical reactions and pathways involving carbohydrates, any of a group of organic compounds based of the general formula C	Catalysis of an oxidation-reduction (redox) reaction, a reversible chemical reaction in which the oxidation state of an atom or atoms within a molecule is altered. One substrate acts as a hydrogen or electron donor and becomes oxidized, while the other ac	1810027P18Rik; 0610038K04Rik	1810027P18Rik; 0610038K04Rik
15802	1.10427	2.15	9.38948924991384	9.9366840268449	2.71e-08	1.38e-06	5.86012	9.09468995582309	15802	DUSP2	1170521	Mus musculus	RefSeq	ILMN_212470	ILMN_212470	DUSP2	NM_010090.2	NM_010090.2		13537	46560572	NM_010090.2	Dusp2	NP_034220.2	ILMN_3009243	1170521	S	1159	TGACGGCTGCTCTGATATGGTGCTCTTCTGAGGTGGCATAAGGGCTGGCC	2	+	127163654-127163703	2qF1	Mus musculus dual specificity phosphatase 2 (Dusp2), mRNA.	A membrane-bounded organelle of eukaryotic cells in which chromosomes are housed and replicated. In most cells, the nucleus contains all of the cell's chromosomes except the organellar chromosomes, and is the site of RNA synthesis and processing. In some species, or in specialized cell types, RNA metabolism or DNA replication may be absent [goid 5634] [evidence IEA]	The process of removing one or more phosphoric (ester or anhydride) residues from a molecule [goid 16311] [evidence IEA]; The process of removing one or more phosphoric residues from a protein [goid 6470] [evidence IDA]	Catalysis of the hydrolysis of various bonds, e.g. C-O, C-N, C-C, phosphoric anhydride bonds, etc. Hydrolase is the systematic name for any enzyme of EC class 3 [goid 16787] [evidence IEA]; Catalysis of the hydrolysis of phosphoric monoesters, releasing i	PAC1	PAC1
40488	1.10467	2.15	10.0098041844036	10.4560566734075	1.32e-08	7.43e-07	6.12901	9.83887766825107	40488	SULF2	7200739	Mus musculus	RefSeq	ILMN_211227	ILMN_257427	SULF2	NM_028072.4	NM_028072.4		72043	141801751	NM_028072.4	Sulf2	NP_082348.2	ILMN_1239293	7200739	S	3393	CACCACATACATGACCGCTCACACGTAACCAACACAGGGAATTGTAGGGG	2	-	165899719-165899768	2qH3	Mus musculus sulfatase 2 (Sulf2), mRNA.	A compound membranous cytoplasmic organelle of eukaryotic cells, consisting of flattened, ribosome-free vesicles arranged in a more or less regular stack. The Golgi apparatus differs from the endoplasmic reticulum in often having slightly thicker membranes, appearing in sections as a characteristic shallow semicircle so that the convex side (cis or entry face) abuts the endoplasmic reticulum, sec…	The chemical reactions and pathways, including anabolism and catabolism, by which living organisms transform chemical substances. Metabolic processes typically transform small molecules, but also include macromolecular processes such as DNA repair and rep	Interacting selectively with any metal ion [goid 46872] [evidence IEA]; Interacting selectively with calcium ions (Ca2+) [goid 5509] [evidence IEA]; Catalysis of the hydrolysis of various bonds, e.g. C-O, C-N, C-C, phosphoric anhydride bonds, etc. Hydrola	mKIAA1247; 2010004N24Rik; AU020235	mKIAA1247; 2010004N24Rik; AU020235
37283	1.11151	2.161	13.6750331316276	10.1211290980582	2.09e-08	1.11e-06	5.95468	9.36228304383959	37283	RPS3	3400615	Mus musculus	MEEBO	ILMN_209260	ILMN_209260	RPS3	scl027050.3_42	NM_012052.1			6755371	NM_012052.1	Rps3		ILMN_2594103	3400615	S	462	TGGATGGTCTGATGATTCACAGTGGAGACCCTGTTAACTACTATGTCGAC						A macromolecular complex containing both protein and RNA molecules [goid 30529] [evidence IEA]; An intracellular organelle, about 200 A in diameter, consisting of RNA and protein. It is the site of protein biosynthesis resulting from translation of messenger RNA (mRNA). It consists of two subunits, one large and one small, each containing only protein and RNA. Both the ribosome and its subunits a…	The chemical reactions and pathways resulting in the formation of a protein. This is a ribosome-mediated process in which the information in messenger RNA (mRNA) is used to specify the sequence of amino acids in the protein [goid 6412] [evidence IEA]	Interacting selectively with an RNA molecule or a portion thereof [goid 3723] [evidence IEA]; The action of a molecule that contributes to the structural integrity of the ribosome [goid 3735] [evidence IEA]
12591	1.122	2.176	7.94646234972747	13.294755706595	3.98e-10	3.75e-08	7.42597	13.4492026898988	12591	CLCNKB	2570086	Mus musculus	RefSeq	ILMN_184846	ILMN_234837	CLCNKB	NM_019701.1	NM_019701.1		56365	9789908	NM_019701.1	Clcnkb	NP_062675.1	ILMN_2757283	2570086	S	2274	GTTGTGACCCTTGTGACTTCTGGGGTTGCCTGCTGCTAACCAGGAGCTTC	4	-	140960281-140960330	4qE1	Mus musculus chloride channel Kb (Clcnkb), mRNA.	Penetrating at least one phospholipid bilayer of a membrane. May also refer to the state of being buried in the bilayer with no exposure outside the bilayer. When used to describe a protein, indicates that all or part of the peptide sequence is embedded in the membrane [goid 16021] [evidence IEA]; Double layer of lipid molecules that encloses all cells, and, in eukaryotes, many organelles; may be…	The directed movement of substances (such as macromolecules, small molecules, ions) into, out of, within or between cells, or within a multicellular organism [goid 6810] [evidence IEA]; Any process specifically pertinent to the functioning of integrated l	Catalysis of facilitated diffusion of an ion (by an energy-independent process) by passage through a transmembrane aqueous pore or channel without evidence for a carrier-mediated mechanism [goid 5216] [evidence IEA]; Interacting selectively with chloride	CLCKB; Clc-Ka; Clcnk1l; Clck2	CLCKB; Clc-Ka; Clcnk1l; Clck2
29900	1.12288	2.178	9.0757664347257	9.85904158202522	3.02e-08	1.52e-06	5.81816	8.98093332133604	29900	MRPS27	3800008	Mus musculus	RefSeq	ILMN_208650	ILMN_208650	MRPS27	NM_173757.3	NM_173757.3		218506	50980302	NM_173757.3	Mrps27	NP_776118.2	ILMN_2588199	3800008	S	1481	AATATCGGGTGAGCGTGACGGGAAGCTATAGCTGAAGGGTCGGCTCTGCA	13	+	100185149-100185198	13qD1	Mus musculus mitochondrial ribosomal protein S27 (Mrps27), nuclear gene encoding mitochondrial protein, mRNA.	An intracellular organelle, about 200 A in diameter, consisting of RNA and protein. It is the site of protein biosynthesis resulting from translation of messenger RNA (mRNA). It consists of two subunits, one large and one small, each containing only protein and RNA. Both the ribosome and its subunits are characterized by their sedimentation coefficients, expressed in Svedberg units (symbol: S). H…			2610028H14Rik	2610028H14Rik
23259	1.12404	2.18	8.0658640671239	11.6839122022863	2.67e-09	1.83e-07	6.73755	11.4894303799095	23259	LGR6	10719	Mus musculus	RefSeq	ILMN_196032	ILMN_228350	LGR6	NM_001033409.3	NM_001033409.3		329252	146198754	NM_001033409.3	Lgr6	NP_001028581.1	ILMN_2609505	10719	S	3178	CCAAGTCTTGCTTTGTCTTGGCCTTCAGCTTCACTTTCACCCTGGGCCTT				1qE4	Mus musculus leucine-rich repeat-containing G protein-coupled receptor 6 (Lgr6), mRNA.	Penetrating at least one phospholipid bilayer of a membrane. May also refer to the state of being buried in the bilayer with no exposure outside the bilayer. When used to describe a protein, indicates that all or part of the peptide sequence is embedded in the membrane [goid 16021] [evidence IEA]; Double layer of lipid molecules that encloses all cells, and, in eukaryotes, many organelles; may be…	The series of molecular signals generated as a consequence of a G-protein coupled receptor binding to its physiological ligand [goid 7186] [evidence IEA]; The cascade of processes by which a signal interacts with a receptor, causing a change in the level	A receptor that binds an extracellular ligand and transmits the signal to a heterotrimeric G-protein complex. These receptors are characteristically seven-transmembrane receptors and are made up of hetero- or homodimers [goid 4930] [evidence IEA]; Combini	A530037C04Rik; D830026M09	A530037C04Rik; D830026M09
29964	1.12438	2.18	10.2124735091341	13.502013384002	3.16e-10	3.22e-08	7.49214	13.6861973976779	29964	MSI2	1570014	Mus musculus	RefSeq	ILMN_214208	ILMN_246867	MSI2	NM_054043.3	NM_054043.3		76626	124286824	NM_054043.3	Msi2	NP_473384.1	ILMN_2687905	1570014	S	1231	GCAAGACTGGGCGAAGTTTCTGAGTGGCCCTTTGTTTAGGTGACGTCCTC	11	-	88157644-88157693	11qC	Mus musculus Musashi homolog 2 (Drosophila) (Msi2), mRNA.	All of the contents of a cell excluding the plasma membrane and nucleus, but including other subcellular structures [goid 5737] [evidence IDA]; Several ribosomes bound to one mRNA [goid 5844] [evidence IDA]	Any process specifically pertinent to the functioning of integrated living units: cells, tissues, organs, and organisms. A process is a collection of molecular events with a defined beginning and end [goid 8150] [evidence ND ]	Interacting selectively with an RNA molecule or a portion thereof [goid 3723] [evidence IEA]; Interacting selectively with any nucleic acid [goid 3676] [evidence IEA]; Interacting selectively with a nucleotide, any compound consisting of a nucleoside that	AW489193; MGC130496; 1700105C15Rik; AI451722; Msi2h; MGC118040; AI563628	AW489193; MGC130496; 1700105C15Rik; AI451722; Msi2h; MGC118040; AI563628
29832	1.12949	2.188	8.28682008775886	14.3190999905132	1.31e-10	1.6e-08	7.79588	14.5898977560688	29832	MRPL35	630470	Mus musculus	RefSeq	ILMN_195513	ILMN_232116	MRPL35	NM_025430.2	NM_025430.2		66223	142372564	NM_025430.2	Mrpl35	NP_079706.1	ILMN_2753924	630470	S	1242	CCAGGGAACTCTCATTGGGCCATCCTGCCTTTTCCTCGTAAGTCTGAATC	6	-	71765387-71765436	6qC1	Mus musculus mitochondrial ribosomal protein L35 (Mrpl35), nuclear gene encoding mitochondrial protein, mRNA.	A macromolecular complex containing both protein and RNA molecules [goid 30529] [evidence IEA]; The living contents of a cell; the matter contained within (but not including) the plasma membrane, usually taken to exclude large vacuoles and masses of secretory or ingested material. In eukaryotes it includes the nucleus and cytoplasm [goid 5622] [evidence IEA]; An intracellular organelle, about 200…	The chemical reactions and pathways resulting in the formation of a protein. This is a ribosome-mediated process in which the information in messenger RNA (mRNA) is used to specify the sequence of amino acids in the protein [goid 6412] [evidence IEA]	The action of a molecule that contributes to the structural integrity of the ribosome [goid 3735] [evidence IEA]	1110066C01Rik	1110066C01Rik
13586	1.13898	2.202	10.5616494990259	9.45408029234323	5.42e-08	2.53e-06	5.59688	8.37667594879843	13586	CTSH	3870047	Mus musculus	RefSeq	ILMN_241653	ILMN_241653	CTSH	NM_007801.1	NM_007801.1		13036	7106278	NM_007801.1	Ctsh	NP_031827.1	ILMN_2872058	3870047	S	1076	GCAGACCAAGGGAGGAACTGGTCCTTCGATGAGAATGCCACCCTGGAGAA	9	+	89970628-89970677	9qE3.1	Mus musculus cathepsin H (Ctsh), mRNA.	A cytoplasmic, membrane-bounded organelle that is found in most animal cells and that contains a variety of hydrolases, most of which have their maximal activities in the pH range 5-6. The contained enzymes display latency if properly isolated. About 40 different lysosomal hydrolases are known and lysosomes have a great variety of morphologies and functions [goid 5764] [evidence IEA]	The hydrolysis of a peptide bond or bonds within a protein [goid 6508] [evidence IEA]	Catalysis of the hydrolysis of various bonds, e.g. C-O, C-N, C-C, phosphoric anhydride bonds, etc. Hydrolase is the systematic name for any enzyme of EC class 3 [goid 16787] [evidence IEA]; Catalysis of the hydrolysis of a peptide bond. A peptide bond is	AL022844	AL022844
30331	1.14399	2.21	8.93931943056186	8.99880150719813	1.07e-07	4.39e-06	5.35754	7.67473302760919	30331	MYLK2	4070121	Mus musculus	RefSeq	ILMN_194416	ILMN_227163	MYLK2	NM_001081044.1	NM_001081044.1		228785	124486659	NM_001081044.1	Mylk2	NP_001074513.1	ILMN_2506245	4070121	S	2814	ACAGGATGAACTGGCCCACGAGGAGTATGAAGCCATCGGGCAGACCCCAA	2	+	152748664-152748713	2qH1	Mus musculus myosin, light polypeptide kinase 2, skeletal muscle (Mylk2), mRNA.	All of the contents of a cell excluding the plasma membrane and nucleus, but including other subcellular structures [goid 5737] [evidence IEA]	The process of introducing a phosphate group on to a protein [goid 6468] [evidence IEA]; The process of communication from a neuron to a muscle, across a synapse [goid 7274] [evidence IMP]; The process of communication from a neuron to a muscle, across a	Catalysis of the transfer of a phosphate group, usually from ATP, to a substrate molecule [goid 16301] [evidence IEA]; Interacting selectively with a nucleotide, any compound consisting of a nucleoside that is esterified with (ortho)phosphate or an oligop	BB138278; 9830004H17Rik	BB138278; 9830004H17Rik
40115	1.14468	2.211	10.1989810362745	10.1379629620965	2.04e-08	1.09e-06	5.96257	9.38652210114073	40115	SRPR	3520192	Mus musculus	RefSeq	ILMN_220427	ILMN_220427	SRPR	NM_026130.1	NM_026130.1		67398	27229035	NM_026130.1	Srpr	NP_080406.1	ILMN_2747480	3520192	S	2680	CTTCCTGGGAGAAAGGGATTGTTGAGAAGGATTCCTGTTGTCCCGTACCC	9	+	35024334-35024383	9qA4	Mus musculus signal recognition particle receptor ('docking protein') (Srpr), mRNA.	A ribonucleoprotein particle of 325 kDa composed of a 7S (300 nucleotide) RNA molecule and a complex of six different polypeptides. This binds both to the N-terminal signal peptide for proteins destined for the endoplasmic reticulum as they emerge from the large ribosomal subunit and also to the ribosome. This binding arrests further translation thereby preventing the proteins from being released…	The directed movement of proteins in a cell, including the movement of proteins between specific compartments or structures within a cell, such as organelles of a eukaryotic cell [goid 6886] [evidence IEA]; The targeting of proteins to a membrane that occ	Combining with an extracellular or intracellular messenger to initiate a change in cell activity [goid 4872] [evidence IEA]; Interacting selectively with a nucleotide, any compound consisting of a nucleoside that is esterified with (ortho)phosphate or an	1300011P19Rik	1300011P19Rik
44068	1.15074	2.22	9.35709238564265	11.5939213117239	3e-09	2e-07	6.69897	11.3733499589313	44068	WDR82	7320482	Mus musculus	RefSeq	ILMN_196533	ILMN_329373	WDR82	NM_029896.1	NM_029896.1		77305	148223078	NM_029896.1	Wdr82	NP_084172.1	ILMN_2746483	7320482	S	3295	CCACAGACCTGAGTTATGTTCCGAATTGGTAGGAAAAGGTGCAGCTGGAG				9qF1	Mus musculus WD repeat domain containing 82 (Wdr82), mRNA.	A membrane-bounded organelle of eukaryotic cells in which chromosomes are housed and replicated. In most cells, the nucleus contains all of the cell's chromosomes except the organellar chromosomes, and is the site of RNA synthesis and processing. In some species, or in specialized cell types, RNA metabolism or DNA replication may be absent [goid 5634] [evidence IEA]			CDW5/WDR82; 9430077D24Rik	CDW5/WDR82; 9430077D24Rik
34001	1.15836	2.232	9.59154386842945	14.2357526509819	1.43e-10	1.7e-08	7.76955	14.4998796183944	34001	PES1	5690156	Mus musculus	RefSeq	ILMN_213577	ILMN_213577	PES1	NM_022889.3	NM_022889.3		64934	118130386	NM_022889.3	Pes1	NP_075027.1	ILMN_2638558	5690156	S	2787	GCTCACACTTCCACATTGTATGTACAAAAGTGTATATGGCTCGCATTTCC	11	+	3879883-3879932	11qA1	Mus musculus pescadillo homolog 1, containing BRCT domain (zebrafish) (Pes1), mRNA.	A membrane-bounded organelle of eukaryotic cells in which chromosomes are housed and replicated. In most cells, the nucleus contains all of the cell's chromosomes except the organellar chromosomes, and is the site of RNA synthesis and processing. In some species, or in specialized cell types, RNA metabolism or DNA replication may be absent [goid 5634] [evidence IDA]; A small, dense body one or mo…	The process of the formation of the constituents of the ribosome subunits, their assembly, and their transport to the sites of protein synthesis [goid 42254] [evidence IMP]; The multiplication or reproduction of cells, resulting in the expansion of a cell	Elemental activities, such as catalysis or binding, describing the actions of a gene product at the molecular level. A given gene product may exhibit one or more molecular functions [goid 3674] [evidence ND ]
44432	1.15947	2.234	7.86828816356678	13.2035666460369	4.41e-10	4.08e-08	7.38934	13.3438944097303	44432	ZBTB8OS	4040253	Mus musculus	RefSeq	ILMN_189900	ILMN_231519	ZBTB8OS	NM_025970.3	NM_025970.3		67106	146149089	NM_025970.3	Zbtb8os	NP_080246.1	ILMN_2740159	4040253	S	565	CTTCCGTTTGAGAGGATGTGATGACTCATTTTCTATAGTATCTATGCTAA				4qD2.2	Mus musculus zinc finger and BTB domain containing 8 opposite strand (Zbtb8os), mRNA.	The part of a cell or its extracellular environment in which a gene product is located. A gene product may be located in one or more parts of a cell and its location may be as specific as a particular macromolecular complex, that is, a stable, persistent association of macromolecules that function together [goid 5575] [evidence ND ]	Any process specifically pertinent to the functioning of integrated living units: cells, tissues, organs, and organisms. A process is a collection of molecular events with a defined beginning and end [goid 8150] [evidence ND ]	Elemental activities, such as catalysis or binding, describing the actions of a gene product at the molecular level. A given gene product may exhibit one or more molecular functions [goid 3674] [evidence ND ]	Arch; 2010001H09Rik; Archm; 2310028N13Rik; AI851226; RP23-391E6.4	Arch; 2010001H09Rik; Archm; 2310028N13Rik; AI851226; RP23-391E6.4
37291	1.17014	2.25	10.5410889155901	11.1013942757683	5.6e-09	3.47e-07	6.45967	10.7246523057712	37291	RPS6KA1	5860356	Mus musculus	RefSeq	ILMN_260376	ILMN_260376	RPS6KA1	NM_009097.1	NM_009097.1		20111	6677810	NM_009097.1	Rps6ka1	NP_033123.1	ILMN_2975718	5860356	S	2990	CCCCGGGCGATGAGGGCTTTTTCATTTCCTCCTCAGCTGGTAACTCAGGG	4	-	133119415-133119464	4qD3	Mus musculus ribosomal protein S6 kinase polypeptide 1 (Rps6ka1), mRNA.	An intracellular organelle, about 200 A in diameter, consisting of RNA and protein. It is the site of protein biosynthesis resulting from translation of messenger RNA (mRNA). It consists of two subunits, one large and one small, each containing only protein and RNA. Both the ribosome and its subunits are characterized by their sedimentation coefficients, expressed in Svedberg units (symbol: S). H…	The process of introducing a phosphate group on to a protein [goid 6468] [evidence IEA]; A series of reactions, mediated by protein kinases, which occurs as a result of a single trigger reaction or compound [goid 7243] [evidence IEA]	Catalysis of the transfer of a phosphate group, usually from ATP, to a substrate molecule [goid 16301] [evidence IEA]; Interacting selectively with a nucleotide, any compound consisting of a nucleoside that is esterified with (ortho)phosphate or an oligop	rsk; Rsk1; p90rsk	rsk; Rsk1; p90rsk
17021	1.17257	2.254	8.41640887576316	12.3462692888138	1.19e-09	9.18e-08	7.03716	12.3216009508028	17021	EIF4E	2480471	Mus musculus	RefSeq	ILMN_210783	ILMN_210783	EIF4E	NM_007917.3	NM_007917.3		13684	83627716	NM_007917.3	Eif4e	NP_031943.3	ILMN_1260038	2480471	S	2365	GGGTAGCAGAGTGGAAACCATTGGCTGAGAGAAAAATGCTCTTTAAGTGG	3	+	138220046-138220095	3qG3-qH1	Mus musculus eukaryotic translation initiation factor 4E (Eif4e), mRNA.	All of the contents of a cell excluding the plasma membrane and nucleus, but including other subcellular structures [goid 5737] [evidence IDA]	Any process that modulates the frequency, rate or extent of the chemical reactions and pathways resulting in the formation of proteins by the translation of mRNA [goid 6417] [evidence IEA]; The chemical reactions and pathways resulting in the formation of	Interacting selectively with any protein or protein complex (a complex of two or more proteins that may include other nonprotein molecules) [goid 5515] [evidence IPI]; Interacting selectively with an RNA molecule or a portion thereof [goid 3723] [evidence	MGC103177; eIF-4E; If4e; Eif4e-ps	MGC103177; eIF-4E; If4e; Eif4e-ps
39680	1.1789	2.264	10.3864671636804	12.5871454550234	8.97e-10	7.28e-08	7.13787	12.6148780893419	39680	SOAT1	2570196	Mus musculus	RefSeq	ILMN_184602	ILMN_259411	SOAT1	NM_009230.3	NM_009230.3		20652	112363102	NM_009230.3	Soat1	NP_033256.2	ILMN_2419998	2570196	S	4286	AAGAAGATTGGGTTGGTAACCATGACCACGTTGGCCGCATTCGCAGGAGT	1	-	158358688-158358737	1qG3	Mus musculus sterol O-acyltransferase 1 (Soat1), mRNA.	Double layer of lipid molecules that encloses all cells, and, in eukaryotes, many organelles; may be a single or double lipid bilayer; also includes associated proteins [goid 16020] [evidence ISO]; Penetrating at least one phospholipid bilayer of a membrane. May also refer to the state of being buried in the bilayer with no exposure outside the bilayer. When used to describe a protein, indicates …	The chemical reactions and pathways involving lipids, compounds soluble in an organic solvent but not, or sparingly, in an aqueous solvent. Includes fatty acids; neutral fats, other fatty-acid esters, and soaps; long-chain (fatty) alcohols and waxes; sphi	Catalysis of the generalized reaction: acyl-carrier + reactant = acyl-reactant + carrier [goid 8415] [evidence IEA]; Catalysis of the transfer of a group, e.g. a methyl group, glycosyl group, acyl group, phosphorus-containing, or other groups, from one co	Acact; 8430426K15Rik; ACAT-1; ald	Acact; 8430426K15Rik; ACAT-1; ald
19989	1.18351	2.271	8.17026557276031	10.700530080711	9.49e-09	5.49e-07	6.26043	10.179371066438	19989	GRAMD4	6280561	Mus musculus	RefSeq	ILMN_208963	ILMN_208963	GRAMD4	NM_172611.2	NM_172611.2		223752	142368891	NM_172611.2	Gramd4	NP_766199.1	ILMN_1243615	6280561	S	3904	GTCTGTTTTGGATCTGTACATAATTGTTGCTGGTGTAACTTTTGTTCTAC	15	+	85967865-85967914	15qE2	Mus musculus GRAM domain containing 4 (Gramd4), mRNA.	Penetrating at least one phospholipid bilayer of a membrane. May also refer to the state of being buried in the bilayer with no exposure outside the bilayer. When used to describe a protein, indicates that all or part of the peptide sequence is embedded in the membrane [goid 16021] [evidence IEA]; Double layer of lipid molecules that encloses all cells, and, in eukaryotes, many organelles; may be…	A form of programmed cell death induced by external or internal signals that trigger the activity of proteolytic caspases, whose actions dismantle the cell and result in cell death. Apoptosis begins internally with condensation and subsequent fragmentatio		9930016O13	9930016O13
28251	1.18877	2.28	8.51376645119556	10.0960669078058	2.17e-08	1.14e-06	5.9431	9.32613947138924	28251	LRFN3	3520600	Mus musculus	RefSeq	ILMN_251778	ILMN_251778	LRFN3	NM_175478.2	NM_175478.2		233067	118130272	NM_175478.2	Lrfn3	NP_780687.1	ILMN_2930680	3520600	S	2773	GGACACCCCTCGGGACCTGGCCTCAGACTCACCAAATTGCTCACGGTTTT	7	-	31140571-31140620	7qB1	Mus musculus leucine rich repeat and fibronectin type III domain containing 3 (Lrfn3), mRNA.	Penetrating at least one phospholipid bilayer of a membrane. May also refer to the state of being buried in the bilayer with no exposure outside the bilayer. When used to describe a protein, indicates that all or part of the peptide sequence is embedded in the membrane [goid 16021] [evidence IEA]; Double layer of lipid molecules that encloses all cells, and, in eukaryotes, many organelles; may be…		Interacting selectively with any protein or protein complex (a complex of two or more proteins that may include other nonprotein molecules) [goid 5515] [evidence IEA]	SALM4; A530045B06Rik	SALM4; A530045B06Rik
8613	1.18984	2.281	9.14306811198978	11.7429707878627	2.48e-09	1.73e-07	6.76195	11.5652097947475	8613	ASPHD2	5560670	Mus musculus	RefSeq	ILMN_237702	ILMN_237702	ASPHD2	NM_028386.1	NM_028386.1		72898	55926228	NM_028386.1	Asphd2	NP_082662.1	ILMN_3162247	5560670	S	1450	TGCTGGGACTTCTGGCCTACTAGTGTGTCCCTTTGGCTGTGACCAGAGGC	5	-	112814552-112814601	5qF	Mus musculus aspartate beta-hydroxylase domain containing 2 (Asphd2), mRNA.	Penetrating at least one phospholipid bilayer of a membrane. May also refer to the state of being buried in the bilayer with no exposure outside the bilayer. When used to describe a protein, indicates that all or part of the peptide sequence is embedded in the membrane [goid 16021] [evidence IEA]; Double layer of lipid molecules that encloses all cells, and, in eukaryotes, many organelles; may be…	The process of removal or addition of one or more electrons with or without the concomitant removal or addition of a proton or protons [goid 55114] [evidence IEA]; The alteration of an amino acid residue in a peptide [goid 18193] [evidence IEA]	Catalysis of an oxidation-reduction (redox) reaction in which hydrogen or electrons are transferred from one donor, and two oxygen atoms is incorporated into a donor [goid 16702] [evidence IEA]; Catalysis of an oxidation-reduction (redox) reaction, a reve	MGC54823; 2900006N09Rik; 9230106G13Rik	MGC54823; 2900006N09Rik; 9230106G13Rik
1426	1.19309	2.286	8.56426104827093	10.8171923375675	8.13e-09	4.81e-07	6.31785	10.3397106192586	1426	TRNP1	990221	Mus musculus	RefSeq	ILMN_260547	ILMN_260547	2300002D11RIK	NM_001081156.1	NM_001081156.1		69539	124487218	NM_001081156.1	2300002D11Rik	NP_001074625.1	ILMN_3119914	990221	A	1517	GATGTATCCTGATAGAGGGAAGGAGGCACATTTACTCCCACACCGCCCAG				4qD2.3	Mus musculus RIKEN cDNA 2300002D11 gene (2300002D11Rik), mRNA.				MGC57108	MGC57108
35763	1.19453	2.289	9.93591524042372	8.86950314060175	1.3e-07	5.19e-06	5.28483	7.47088034249499	35763	PTP4A3	3140328	Mus musculus	RefSeq	ILMN_213418	ILMN_213418	PTP4A3	NM_008975.2	NM_008975.2		19245	31543526	NM_008975.2	Ptp4a3	NP_033001.2	ILMN_2655260	3140328	S	1198	TCGCCCTCATCGAGAGCGGGATGAAGTACGAGGACGCCATCCAGTTCATC	15	+	73586478-73586527	15qD3	Mus musculus protein tyrosine phosphatase 4a3 (Ptp4a3), mRNA.	Double layer of lipid molecules that encloses all cells, and, in eukaryotes, many organelles; may be a single or double lipid bilayer; also includes associated proteins [goid 16020] [evidence IEA]; A membrane-bounded organelle that carries materials newly ingested by endocytosis. It passes many of the materials to lysosomes for degradation [goid 5768] [evidence IEA]; The membrane surrounding a ce…	The process of removing one or more phosphoric (ester or anhydride) residues from a molecule [goid 16311] [evidence IEA]; The process of removing one or more phosphoric residues from a protein [goid 6470] [evidence IEA]	Catalysis of the hydrolysis of various bonds, e.g. C-O, C-N, C-C, phosphoric anhydride bonds, etc. Hydrolase is the systematic name for any enzyme of EC class 3 [goid 16787] [evidence IEA]; Catalysis of the reaction: a phosphoprotein + H2O = a protein + p	AV088979; Prl-3; pPtp4a3; Ptp4a3	AV088979; Prl-3; pPtp4a3; Ptp4a3
10124	1.20277	2.302	11.0588576603256	13.3333524237185	3.82e-10	3.68e-08	7.43415	13.4935837608182	10124	BICC1	150240	Mus musculus	RefSeq	ILMN_215610	ILMN_215610	BICC1	NM_031397.2	NM_031397.2		83675	118130749	NM_031397.2	Bicc1	NP_113574.1	ILMN_2661576	150240	S	2994	ACACGATCCGTGGACAGTCTTCACTGCACTCGCCTGCCCTTGGCACTCGG	10	-	70387901-70387950	10qB5.3	Mus musculus bicaudal C homolog 1 (Drosophila) (Bicc1), mRNA.		The biological process whose specific outcome is the progression of a multicellular organism over time from an initial condition (e.g. a zygote or a young adult) to a later condition (e.g. a multicellular animal or an aged adult) [goid 7275] [evidence IEA	Interacting selectively with an RNA molecule or a portion thereof [goid 3723] [evidence ISA]	jcpk; MGC124370; Bic-C; bpk	jcpk; MGC124370; Bic-C; bpk
38871	1.2092	2.312	11.0882856648471	14.0286911341098	1.78e-10	2.01e-08	7.6968	14.2741568450035	38871	SLC19A2	3310270	Mus musculus	RefSeq	ILMN_223225	ILMN_223225	SLC19A2	NM_054087.2	NM_054087.2		116914	118131106	NM_054087.2	Slc19a2	NP_473428.1	ILMN_1250531	3310270	S	3417	GCAGAATGCAGACCCTAGTGGGCTGTACTGTATGCACTTTGATGAAGACG	1	+	166195371-166195420	1qH2.2	Mus musculus solute carrier family 19 (thiamine transporter), member 2 (Slc19a2), mRNA.	The membrane surrounding a cell that separates the cell from its external environment. It consists of a phospholipid bilayer and associated proteins [goid 5886] [evidence IDA]	The directed movement of thiamin into, out of, within or between cells. Thiamin is vitamin B1, a water soluble vitamin present in fresh vegetables and meats, especially liver [goid 15888] [evidence IDA]	Catalysis of the transfer of thiamin from one side of the membrane to the other. Thiamin is vitamin B1, a water soluble vitamin present in fresh vegetables and meats, especially liver [goid 15234] [evidence IDA]	TRMA; AW322295; THTR1; AV276020; DDA1	TRMA; AW322295; THTR1; AV276020; DDA1
19777	1.21011	2.314	11.2830659525992	13.82511378959	2.22e-10	2.38e-08	7.62342	14.0492777050776	19777	GPN2	540402	Mus musculus	RefSeq	ILMN_214811	ILMN_214811	GPN2	NM_133884.1	NM_133884.1		100210	19527097	NM_133884.1	Gpn2	NP_598645.1	ILMN_1214375	540402	S	1182	GGCTCTACATGGGCTGCAGTGGATGGGCATGCTACGATAGGAGATGAGTC	4	+	133147483-133147532	4qD2.3	Mus musculus GPN-loop GTPase 2 (Gpn2), mRNA.	The part of a cell or its extracellular environment in which a gene product is located. A gene product may be located in one or more parts of a cell and its location may be as specific as a particular macromolecular complex, that is, a stable, persistent association of macromolecules that function together [goid 5575] [evidence ND ]	Any process specifically pertinent to the functioning of integrated living units: cells, tissues, organs, and organisms. A process is a collection of molecular events with a defined beginning and end [goid 8150] [evidence ND ]	Interacting selectively with GTP, guanosine triphosphate [goid 5525] [evidence IEA]; Interacting selectively with a nucleotide, any compound consisting of a nucleoside that is esterified with (ortho)phosphate or an oligophosphate at any hydroxyl group on	R74630; AI838661	R74630; AI838661
18639	1.21188	2.316	8.78321971053408	11.8109963771092	2.28e-09	1.63e-07	6.78781	11.6521042380228	18639	FXYD5	4780196	Mus musculus	RefSeq	ILMN_221977	ILMN_221977	FXYD5	NM_008761.2	NM_008761.2		18301	11612666	NM_008761.2	Fxyd5	NP_032787.1	ILMN_1235493	4780196	S	694	TGAAAGAATCCTGAAAGGAAGAGGCCACTGGAGGGAGTCAGGCTTAAGGC	7	-	31817826-31817875	7qB1	Mus musculus FXYD domain-containing ion transport regulator 5 (Fxyd5), mRNA.	Double layer of lipid molecules that encloses all cells, and, in eukaryotes, many organelles; may be a single or double lipid bilayer; also includes associated proteins [goid 16020] [evidence IEA]; Penetrating at least one phospholipid bilayer of a membrane. May also refer to the state of being buried in the bilayer with no exposure outside the bilayer. When used to describe a protein, indicates …	The directed movement of charged atoms or small charged molecules into, out of, within or between cells [goid 6811] [evidence IEA]; The directed movement of substances (such as macromolecules, small molecules, ions) into, out of, within or between cells,	Catalysis of facilitated diffusion of an ion (by an energy-independent process) by passage through a transmembrane aqueous pore or channel without evidence for a carrier-mediated mechanism [goid 5216] [evidence IEA]	RIC; Oit2; EF-8	RIC; Oit2; EF-8
9007	1.22013	2.33	10.6855010665153	11.7430811738898	2.48e-09	1.73e-07	6.76195	11.5653511376307	9007	AXUD1	3170689	Mus musculus	RefSeq	ILMN_213373	ILMN_213373	AXUD1	NM_153287.3	NM_153287.3		215418	118130102	NM_153287.3	Axud1	NP_695019.1	ILMN_2636403	3170689	S	2651	GCAACTGGTGGCTCTTGAGAGCTCTTACGCCCTTCATTAGCTGATGTTGG	9	-	119880473-119880522	9qF4	Mus musculus AXIN1 up-regulated 1 (Axud1), mRNA.	A membrane-bounded organelle of eukaryotic cells in which chromosomes are housed and replicated. In most cells, the nucleus contains all of the cell's chromosomes except the organellar chromosomes, and is the site of RNA synthesis and processing. In some species, or in specialized cell types, RNA metabolism or DNA replication may be absent [goid 5634] [evidence IDA]	Any process that activates or increases the frequency, rate or extent of transcription from the RNA polymerase II promoter [goid 45944] [evidence IDA]; Any process that modulates the frequency, rate or extent of DNA-dependent transcription [goid 6355] [ev	Interacting selectively with DNA (deoxyribonucleic acid) [goid 3677] [evidence IEA]; The function of binding to a specific DNA sequence in order to modulate transcription. The transcription factor may or may not also interact selectively with a protein or	4931429D10Rik; taip-3; URAX1	4931429D10Rik; taip-3; URAX1
39049	1.22065	2.331	9.93894127331865	9.71543758411146	3.71e-08	1.82e-06	5.73993	8.76877219956078	39049	SLC2A6	7400286	Mus musculus	RefSeq	ILMN_211726	ILMN_211726	SLC2A6	NM_172659.2	NM_172659.2		227659	153945871	NM_172659.2	Slc2a6	NP_766247.2	ILMN_2618918	7400286	S	2053	CCAGTCCAAACCTTGGATACCTCTAGTCTGCCAACTGTTCACTGTTTTTC				2qA3	Mus musculus solute carrier family 2 (facilitated glucose transporter), member 6 (Slc2a6), mRNA.	Penetrating at least one phospholipid bilayer of a membrane. May also refer to the state of being buried in the bilayer with no exposure outside the bilayer. When used to describe a protein, indicates that all or part of the peptide sequence is embedded in the membrane [goid 16021] [evidence IEA]; Double layer of lipid molecules that encloses all cells, and, in eukaryotes, many organelles; may be…	The directed movement of substances (such as macromolecules, small molecules, ions) into, out of, within or between cells, or within a multicellular organism [goid 6810] [evidence IEA]; The directed movement of carbohydrate into, out of, within or between	Catalysis of the transfer of a solute or solutes from one side of a membrane to the other according to the reaction: sugar(out) + H+(out) = sugar(in) + H+(in) [goid 5351] [evidence IEA]	Glut9; Glut6; F630103L12Rik; A330096C23	Glut9; Glut6; F630103L12Rik; A330096C23
33152	1.22391	2.336	9.11786433013859	12.4799621072066	1e-09	8.06e-08	7.09366	12.4849761555594	33152	OSBP	130152	Mus musculus	RefSeq	ILMN_190905	ILMN_315501	OSBP	NM_001033174.1	NM_001033174.1		76303	133504508	NM_001033174.1	Osbp	NP_001028346.1	ILMN_1252431	130152	S	4185	GGATTTTACTGGGTAAATTAGTATTTTCAGTCCGTTCCCACTGACTCTCC	19	+	12068202-12068251	19qA	Mus musculus oxysterol binding protein (Osbp), mRNA.	All of the contents of a cell excluding the plasma membrane and nucleus, but including other subcellular structures [goid 5737] [evidence IEA]; A compound membranous cytoplasmic organelle of eukaryotic cells, consisting of flattened, ribosome-free vesicles arranged in a more or less regular stack. The Golgi apparatus differs from the endoplasmic reticulum in often having slightly thicker membrane…	The directed movement of substances (such as macromolecules, small molecules, ions) into, out of, within or between cells, or within a multicellular organism [goid 6810] [evidence IEA]; The directed movement of lipids into, out of, within or between cells		mKIAA4220; 1110018F06Rik; KIAA4220; AW559088	mKIAA4220; 1110018F06Rik; KIAA4220; AW559088
7606	1.22784	2.342	8.23248152991368	11.6831080078399	2.67e-09	1.83e-07	6.73755	11.4883963136614	7606	AKP2	7200717	Mus musculus	RefSeq	ILMN_215583	ILMN_215583	AKP2	NM_007431.1	NM_007431.1		11647	6671532	NM_007431.1	Akp2	NP_031457.1	ILMN_2661287	7200717	S	2157	CTGGGGGGAAGACCAGGTCTGCTCAGGATGAGACTCCCAGGAAGCCACCT	4	-	137297902-137297951	4qD3	Mus musculus alkaline phosphatase 2, liver (Akp2), mRNA.				Akp-2; TNSALP; TNAP	Akp-2; TNSALP; TNAP
41334	1.22905	2.344	10.6997895894271	13.6389147844454	2.72e-10	2.85e-08	7.54516	13.8409759867302	41334	THBS1	3870670	Mus musculus	RefSeq	ILMN_215409	ILMN_248187	THBS1	NM_011580.3	NM_011580.3		21825	118130112	NM_011580.3	Thbs1	NP_035710.2	ILMN_2659151	3870670	S	3105	GACCCTAACTGGGTTGTCCGCCATCAGGGCAAAGAACTTGTCCAGACTGT	2	+	117948762-117948811	2qE5	Mus musculus thrombospondin 1 (Thbs1), mRNA.	That part of a multicellular organism outside the cells proper, usually taken to be outside the plasma membranes, and occupied by fluid [goid 5615] [evidence IDA]; The space external to the outermost structure of a cell. For cells without external protective or external encapsulating structures this refers to space outside of the plasma membrane. This term covers the host cell environment outside…	The attachment of a cell, either to another cell or to an underlying substrate such as the extracellular matrix, via cell adhesion molecules [goid 7155] [evidence IEA]; The immediate defensive reaction (by vertebrate tissue) to infection or injury caused	Interacting selectively with calcium ions (Ca2+) [goid 5509] [evidence IEA]; Interacting selectively with any protein or protein complex (a complex of two or more proteins that may include other nonprotein molecules) [goid 5515] [evidence IEA]; Interactin	tbsp1; Thbs-1; TSP-1; TSP1	tbsp1; Thbs-1; TSP-1; TSP1
8499	1.22951	2.345	8.74524325793952	12.1411934025897	1.52e-09	1.14e-07	6.9431	12.0680456133734	8499	ARTN	240608	Mus musculus	RefSeq	ILMN_216575	ILMN_216575	ARTN	NM_009711.2	NM_009711.2		11876	31542147	NM_009711.2	Artn	NP_033841.1	ILMN_2941280	240608	S	1932	CACTGACCAACAGTCCCAAGTTGTTCATGGATCACAGCTCTACAGACAGG	4	-	117424289-117424338	4qD2.1	Mus musculus artemin (Artn), mRNA.	The space external to the outermost structure of a cell. For cells without external protective or external encapsulating structures this refers to space outside of the plasma membrane. This term covers the host cell environment outside an intracellular parasite [goid 5576] [evidence IEA]; That part of a multicellular organism outside the cells proper, usually taken to be outside the plasma membra…	The process by which the migration of an axon growth cone is directed to a specific target site in response to a combination of attractive and repulsive cues [goid 7411] [evidence IDA]; The process by which the migration of an axon growth cone is directed	The function that stimulates a cell to grow or proliferate. Most growth factors have other actions besides the induction of cell growth or proliferation [goid 8083] [evidence IEA]; A growth factor that binds to glial cell line-derived neurotrophic factor	neublastin	neublastin
23067	1.23493	2.354	8.26507667602089	12.3125176504256	1.24e-09	9.45e-08	7.02457	12.2801174226285	23067	LAPTM5	940438	Mus musculus	RefSeq	ILMN_212522	ILMN_212522	LAPTM5	NM_010686.3	NM_010686.3		16792	145301582	NM_010686.3	Laptm5	NP_034816.1	ILMN_1217849	940438	S	2323	GTTCCCACTGTACCTGTGTCATTGCTTGTGTATGACTTGGAAGAAGGGCC				4qD2.3	Mus musculus lysosomal-associated protein transmembrane 5 (Laptm5), mRNA.	A cytoplasmic, membrane-bounded organelle that is found in most animal cells and that contains a variety of hydrolases, most of which have their maximal activities in the pH range 5-6. The contained enzymes display latency if properly isolated. About 40 different lysosomal hydrolases are known and lysosomes have a great variety of morphologies and functions [goid 5764] [evidence IEA]; Penetrating…	The directed movement of substances (such as macromolecules, small molecules, ions) into, out of, within or between cells, or within a multicellular organism [goid 6810] [evidence IEA]		E3	E3
21452	1.23765	2.358	9.8146263292053	13.4310114454432	3.42e-10	3.4e-08	7.46852	13.6053733442135	21452	IGFBP2	1230240	Mus musculus	RefSeq	ILMN_222264	ILMN_222264	IGFBP2	NM_008342.2	NM_008342.2		16008	31982259	NM_008342.2	Igfbp2	NP_032368.2	ILMN_1236788	1230240	S	371	TGCTATCCCAACCCGGGCTCCGAGCTGCCCCTGAAGGCGCTTGTCACAGG	1	+	72871442-72871491	1qC3	Mus musculus insulin-like growth factor binding protein 2 (Igfbp2), mRNA.	The space external to the outermost structure of a cell. For cells without external protective or external encapsulating structures this refers to space outside of the plasma membrane. This term covers the host cell environment outside an intracellular parasite [goid 5576] [evidence IEA]; That part of a multicellular organism outside the cells proper, usually taken to be outside the plasma membra…	Any process that modulates the frequency, rate or extent of cell growth [goid 1558] [evidence IEA]	Interacting selectively with any growth factor, proteins or polypeptides that stimulate a cell or organism to grow or proliferate [goid 19838] [evidence IEA]; Interacting selectively with an insulin-like growth factor, any member of a group of polypeptide	Igfbp-2; AI255832	Igfbp-2; AI255832
11702	1.25077	2.38	11.8655505313143	12.5016813784866	1e-09	7.89e-08	7.10292	12.5113761259277	11702	CCNG1	1410204	Mus musculus	RefSeq	ILMN_193770	ILMN_232357	CCNG1	NM_009831.2	NM_009831.2		12450	70906458	NM_009831.2	Ccng1	NP_033961.1	ILMN_2710229	1410204	S	880	GCCTTCTGTGCTGGCGCTATCTATCCTTGCGTTGGAGATCCAAGCACTGA	11	-	40564812-40564861	11qA5	Mus musculus cyclin G1 (Ccng1), mRNA.	A membrane-bounded organelle of eukaryotic cells in which chromosomes are housed and replicated. In most cells, the nucleus contains all of the cell's chromosomes except the organellar chromosomes, and is the site of RNA synthesis and processing. In some species, or in specialized cell types, RNA metabolism or DNA replication may be absent [goid 5634] [evidence IEA]	The progression of biochemical and morphological phases and events that occur in a cell during successive cell replication or nuclear replication events. Canonically, the cell cycle comprises the replication and segregation of genetic material followed by		AI314029	AI314029
10111	1.25458	2.386	8.94496884211171	12.3830283783652	1.14e-09	8.87e-08	7.05208	12.3666711746842	10111	BGLAP2	4670497	Mus musculus	RefSeq	ILMN_226483	ILMN_226483	BGLAP2	NM_001032298.2	NM_001032298.2		12097	83816951	NM_001032298.2	Bglap2	NP_001027469.2	ILMN_2944508	4670497	S	249	AGTGTGAGCTTAACCCTGCTTGTGACGAGCTATCAGACCAGTATGGCTTG	3	-	88181830-88181879	3qF1	Mus musculus bone gamma-carboxyglutamate protein 2 (Bglap2), mRNA.	The space external to the outermost structure of a cell. For cells without external protective or external encapsulating structures this refers to space outside of the plasma membrane. This term covers the host cell environment outside an intracellular parasite [goid 5576] [evidence IEA]	The formation of bone or of a bony substance, or the conversion of fibrous tissue or of cartilage into bone or a bony substance [goid 1503] [evidence IEA]; Any process that modulates the frequency, rate or extent of bone mineralization [goid 30500] [evide	Interacting selectively with calcium ions (Ca2+) [goid 5509] [evidence IEA]	OG2; mOC-B	OG2; mOC-B
1502	1.26202	2.398	9.67582930692783	9.69660262332262	3.81e-08	1.86e-06	5.73049	8.74077429655152	1502	FASTKD3	5560414	Mus musculus	MEEBO	ILMN_218479	ILMN_218479	2310010B21RIK	scl44658.7.15_3	NM_027123.2			31541869	NM_027123.2	2310010B21Rik		ILMN_2696360	5560414	S	2153	CAAAGGAAGCTGTTTTCTCAAAGCTCCGCTGTCCACTGGTAATAGAGGAA
17839	1.27309	2.417	9.44975103796661	12.3528447918301	1.18e-09	9.16e-08	7.0381	12.329671546378	17839	FAM171B	7150026	Mus musculus	RefSeq	ILMN_185549	ILMN_235850	FAM171B	NM_175514.2	NM_175514.2		241520	141803219	NM_175514.2	Fam171b	NP_780723.1	ILMN_1212907	7150026	S	3179	GCGACCTTAGTTGACAGCTGGGCGGAGGCTTTGACTTTTAAGGTTCACGA	2	+	83721300-83721349	2qD	Mus musculus family with sequence similarity 171, member B (Fam171b), mRNA.				RP23-141N19.4	RP23-141N19.4
36685	1.27804	2.425	8.13607916106769	14.0440616096123	1.75e-10	1.99e-08	7.70115	14.2910159082799	36685	RFTN1	5560349	Mus musculus	RefSeq	ILMN_195560	ILMN_238143	RFTN1	NM_181397.2	NM_181397.2		76438	118130664	NM_181397.2	Rftn1	NP_852062.1	ILMN_1240868	5560349	S	2437	GAGAATAGGAGGTACCCAAGCCTCCTGCCTGTCTTAAGGTAGTTCTATAG	17	-	50132947-50132996	17qC	Mus musculus raftlin lipid raft linker 1 (Rftn1), mRNA.	Double layer of lipid molecules that encloses all cells, and, in eukaryotes, many organelles; may be a single or double lipid bilayer; also includes associated proteins [goid 16020] [evidence IEA]; The membrane surrounding a cell that separates the cell from its external environment. It consists of a phospholipid bilayer and associated proteins [goid 5886] [evidence IEA]			2310015N21Rik; AI853526	2310015N21Rik; AI853526
33898	1.28026	2.429	10.6827319817864	14.3105620556597	1.32e-10	1.61e-08	7.79317	14.5806984484434	33898	PDK4	4120131	Mus musculus	RefSeq	ILMN_220588	ILMN_220588	PDK4	NM_013743.2	NM_013743.2		27273	118130875	NM_013743.2	Pdk4	NP_038771.1	ILMN_1259322	4120131	S	3020	GCAGTGACTTTCACAGCAGGACTTTGACTCCCACATTGGTTGATCACACA	6	-	5433734-5433783	6qA1	Mus musculus pyruvate dehydrogenase kinase, isoenzyme 4 (Pdk4), mRNA.	A semiautonomous, self replicating organelle that occurs in varying numbers, shapes, and sizes in the cytoplasm of virtually all eukaryotic cells. It is notably the site of tissue respiration [goid 5739] [evidence IDA]; The inner, i.e. lumen-facing, lipid bilayer of the mitochondrial envelope. It is highly folded to form cristae [goid 5743] [evidence IDA]	The chemical reactions and pathways involving glucose, the aldohexose gluco-hexose. D-glucose is dextrorotatory and is sometimes known as dextrose; it is an important source of energy for living organisms and is found free as well as combined in homo- and	Catalysis of the transfer of a phosphate group, usually from ATP, to a substrate molecule [goid 16301] [evidence IEA]; Catalysis of the transfer of a group, e.g. a methyl group, glycosyl group, acyl group, phosphorus-containing, or other groups, from one	AV005916	AV005916
30987	1.28585	2.438	10.1968790957089	12.7666797699376	7.27e-10	6.19e-08	7.20831	12.8303492768813	30987	NIPSNAP1	3990397	Mus musculus	RefSeq	ILMN_211825	ILMN_211825	NIPSNAP1	NM_008698.2	NM_008698.2		18082	118130691	NM_008698.2	Nipsnap1	NP_032724.1	ILMN_2619861	3990397	S	1792	CCGGTACCTCATGAACCCCTGCTTAGCATGGTTGTGCTACCATCCAGGAG	11	+	4794121-4794170	11qA1	Mus musculus 4-nitrophenylphosphatase domain and non-neuronal SNAP25-like protein homolog 1 (C. elegans) (Nipsnap1), mRNA.	A semiautonomous, self replicating organelle that occurs in varying numbers, shapes, and sizes in the cytoplasm of virtually all eukaryotic cells. It is notably the site of tissue respiration [goid 5739] [evidence IDA]; The inner, i.e. lumen-facing, lipid bilayer of the mitochondrial envelope. It is highly folded to form cristae [goid 5743] [evidence IDA]	Any process specifically pertinent to the functioning of integrated living units: cells, tissues, organs, and organisms. A process is a collection of molecular events with a defined beginning and end [goid 8150] [evidence ND ]	Elemental activities, such as catalysis or binding, describing the actions of a gene product at the molecular level. A given gene product may exhibit one or more molecular functions [goid 3674] [evidence ND ]
17135	1.28714	2.44	9.66830305662444	13.3639379583686	3.69e-10	3.58e-08	7.44612	13.5286725060643	17135	ELOVL4	1740424	Mus musculus	RefSeq	ILMN_223323	ILMN_223323	ELOVL4	NM_148941.1	NM_148941.1		83603	22507346	NM_148941.1	Elovl4	NP_683743.1	ILMN_1250507	1740424	S	2633	TTCCATTCCCCCTCAAAGGCATGCAGTCACCAACATTACGGGAACAGCAG	9	-	83672465-83672514	9qE2	Mus musculus elongation of very long chain fatty acids (FEN1/Elo2, SUR4/Elo3, yeast)-like 4 (Elovl4), mRNA.	Penetrating at least one phospholipid bilayer of a membrane. May also refer to the state of being buried in the bilayer with no exposure outside the bilayer. When used to describe a protein, indicates that all or part of the peptide sequence is embedded in the membrane [goid 16021] [evidence IEA]; Double layer of lipid molecules that encloses all cells, and, in eukaryotes, many organelles; may be…	The chemical reactions and pathways resulting in the formation of a fatty acid, any of the aliphatic monocarboxylic acids that can be liberated by hydrolysis from naturally occurring fats and oils. Fatty acids are predominantly straight-chain acids of 4 t
21455	1.29648	2.456	9.68161915904523	15.228276795559	5.17e-11	7.72e-09	8.11238	15.5417606655346	21455	IGFBP4	3400747	Mus musculus	RefSeq	ILMN_210225	ILMN_210225	IGFBP4	NM_010517.3	NM_010517.3		16010	118130042	NM_010517.3	Igfbp4	NP_034647.1	ILMN_1258988	3400747	S	1921	CCCTACCCTTATACCTCCTATCCCGCCATCTCTACCCCCCTGGGCATTTT	11	+	98913812-98913861	11qD	Mus musculus insulin-like growth factor binding protein 4 (Igfbp4), mRNA.	The space external to the outermost structure of a cell. For cells without external protective or external encapsulating structures this refers to space outside of the plasma membrane. This term covers the host cell environment outside an intracellular parasite [goid 5576] [evidence IEA]; That part of a multicellular organism outside the cells proper, usually taken to be outside the plasma membra…	Any process that modulates the frequency, rate or extent of cell growth [goid 1558] [evidence IEA]	Interacting selectively with any growth factor, proteins or polypeptides that stimulate a cell or organism to grow or proliferate [goid 19838] [evidence IEA]; Interacting selectively with an insulin-like growth factor, any member of a group of polypeptide	Deb2; IGFBP-4; AI875747	Deb2; IGFBP-4; AI875747
43164	1.31251	2.484	9.72464570378229	13.4722081839386	3.27e-10	3.3e-08	7.48149	13.6523151207979	43164	UGT1A10	6330372	Mus musculus	RefSeq	ILMN_192592	ILMN_233870	UGT1A10	NM_201641.2	NM_201641.2		394430	145864476	NM_201641.2	Ugt1a10	NP_964003.2	ILMN_1222543	6330372	S	1977	ACGGCTTTCTCCCCTGGATTCTCAGACTGCCGTGGCCTTCTCCAGTGTTA				1qD	Mus musculus UDP glycosyltransferase 1 family, polypeptide A10 (Ugt1a10), mRNA.			Catalysis of the transfer of a group, e.g. a methyl group, glycosyl group, acyl group, phosphorus-containing, or other groups, from one compound (generally regarded as the donor) to another compound (generally regarded as the acceptor). Transferase is the	Ugt1a13; MGC107546; A13	Ugt1a13; MGC107546; A13
41017	1.31354	2.486	9.3456383852267	15.2288046829415	5.16e-11	7.72e-09	8.11238	15.5422978645521	41017	TCEA3	3780300	Mus musculus	MEEBO	ILMN_224190	ILMN_224190	TCEA3	scl24819.10.1_28				32189437	NM_011542	Tcea3		ILMN_2776283	3780300	S	1156	GATAAGGTGAAGAAGACCCAGCAGGAAGCACAGACCACGTGACCCAGAGC						A membrane-bounded organelle of eukaryotic cells in which chromosomes are housed and replicated. In most cells, the nucleus contains all of the cell's chromosomes except the organellar chromosomes, and is the site of RNA synthesis and processing. In some species, or in specialized cell types, RNA metabolism or DNA replication may be absent [goid 5634] [evidence IEA]	Any process that modulates the frequency, rate or extent of DNA-dependent transcription [goid 6355] [evidence IEA]; The synthesis of either RNA on a template of DNA or DNA on a template of RNA [goid 6350] [evidence IEA]; The extension of an RNA molecule a	Interacting selectively with zinc (Zn) ions [goid 8270] [evidence IEA]; Interacting selectively with DNA (deoxyribonucleic acid) [goid 3677] [evidence IEA]; Functions in chain elongation during polypeptide synthesis at the ribosome [goid 3746] [evidence I
44034	1.31447	2.487	10.2124644491848	14.0667980223447	1.71e-10	1.95e-08	7.70997	14.3159237128078	44034	WDR6	6510546	Mus musculus	RefSeq	ILMN_195572	ILMN_195572	WDR6	NM_031392.2	NM_031392.2		83669	31981423	NM_031392.2	Wdr6	NP_113569.1	ILMN_3162081	6510546	S	3570	TCTCGCAAGTATTCCAGTAGGGTGTTGCATAGGAGGACCAAGAACACGCC	9	-	108475116-108475165	9qF2	Mus musculus WD repeat domain 6 (Wdr6), mRNA.	The part of a cell or its extracellular environment in which a gene product is located. A gene product may be located in one or more parts of a cell and its location may be as specific as a particular macromolecular complex, that is, a stable, persistent association of macromolecules that function together [goid 5575] [evidence ND ]	Any process specifically pertinent to the functioning of integrated living units: cells, tissues, organs, and organisms. A process is a collection of molecular events with a defined beginning and end [goid 8150] [evidence ND ]	Elemental activities, such as catalysis or binding, describing the actions of a gene product at the molecular level. A given gene product may exhibit one or more molecular functions [goid 3674] [evidence ND ]
2150	1.31606	2.49	8.36075525947706	12.7285563427324	7.6e-10	6.4e-08	7.19382	12.7848145434474	2150	METTL1	4560630	Mus musculus	MEEBO	ILMN_191858	ILMN_191858	2810012D02RIK	scl5615.1.1_260						2810012D02Rik		ILMN_1229670	4560630	S	5	CCTTGTCTCTACCATGTTGAACTTGATTCCAGAATTTCAGACCTGACTGG
15023	1.32064	2.498	8.42267023249342	10.7554620446568	8.82e-09	5.18e-07	6.28567	10.2550397208036	15023	DEF6	4810543	Mus musculus	RefSeq	ILMN_209446	ILMN_209446	DEF6	NM_027185.2	NM_027185.2		23853	142375804	NM_027185.2	Def6	NP_081461.1	ILMN_2595842	4810543	S	1828	CCTCAATGGTGGAGATGAGACTCCCATCCTAGCTTTGGCCTCTCAGGAAG	17	+	28356853-28356902	17qA3.3	Mus musculus differentially expressed in FDCP 6 (Def6), mRNA.	All of the contents of a cell excluding the plasma membrane and nucleus, but including other subcellular structures [goid 5737] [evidence IEA]; A membrane-bounded organelle of eukaryotic cells in which chromosomes are housed and replicated. In most cells, the nucleus contains all of the cell's chromosomes except the organellar chromosomes, and is the site of RNA synthesis and processing. In some …			IBP; 2410003F05Rik; 6430538D02Rik; Slat; AV094905; Slat6; SLAT2	IBP; 2410003F05Rik; 6430538D02Rik; Slat; AV094905; Slat6; SLAT2
21035	1.32208	2.5	8.49274018516717	15.4840418174376	4.01e-11	6.36e-09	8.19654	15.8000157185585	21035	HPCAL1	4290100	Mus musculus	RefSeq	ILMN_221667	ILMN_221667	HPCAL1	NM_016677.3	NM_016677.3		53602	146134509	NM_016677.3	Hpcal1	NP_057886.1	ILMN_2772515	4290100	S	1282	TATATGAGTTATATGTACGGTGAGATGGACTATAATGTTCAGCCCCTGTA				12qA1.1-qA1.2	Mus musculus hippocalcin-like 1 (Hpcal1), mRNA.			Interacting selectively with calcium ions (Ca2+) [goid 5509] [evidence IEA]; Interacting selectively with any protein or protein complex (a complex of two or more proteins that may include other nonprotein molecules) [goid 5515] [evidence IPI]	VILIP3; Vsnl3; Nvp3; Vnsl3; NVP-3	VILIP3; Vsnl3; Nvp3; Vnsl3; NVP-3
39850	1.32656	2.508	8.54374934164412	14.1911892062713	1.5e-10	1.76e-08	7.75449	14.4515526002898	39850	SPATA13	4220673	Mus musculus	MEEBO	ILMN_222535	ILMN_222535	SPATA13	scl0219140.10_154	XM_147847.4			38076335	XM_147847.4	Spata13		ILMN_2751037	4220673	S	7297	ACAAATCCAGGCTGCGGTGCTGTGGTCTGTAAGAGTCAAGCTGCTGAGCT						The living contents of a cell; the matter contained within (but not including) the plasma membrane, usually taken to exclude large vacuoles and masses of secretory or ingested material. In eukaryotes it includes the nucleus and cytoplasm [goid 5622] [evidence IEA]	Any process that modulates the frequency, rate or extent of Rho protein signal transduction [goid 35023] [evidence IEA]; A series of reactions within the cell that occur as a result of a single trigger reaction or compound [goid 7242] [evidence IEA]	Stimulates the exchange of guanyl nucleotides by a GTPase of the Rho family. Under normal cellular physiological conditions, the concentration of GTP is higher than that of GDP, favoring the replacement of GDP by GTP in association with the GTPase [goid 5
29822	1.33163	2.517	11.2454078926726	14.3962085076062	1.21e-10	1.52e-08	7.81816	14.672753415199	29822	MRPL27	1440010	Mus musculus	RefSeq	ILMN_218082	ILMN_218082	MRPL27	NM_053161.2	NM_053161.2		94064	40254119	NM_053161.2	Mrpl27	NP_444391.1	ILMN_2691298	1440010	S	492	CCCAGGTCACAGGAACAGTGATGATGGAAGTCAAGGGTCTGGGTGAGAAC	11	+	94521163-94521212	11qD	Mus musculus mitochondrial ribosomal protein L27 (Mrpl27), nuclear gene encoding mitochondrial protein, mRNA.	An intracellular organelle, about 200 A in diameter, consisting of RNA and protein. It is the site of protein biosynthesis resulting from translation of messenger RNA (mRNA). It consists of two subunits, one large and one small, each containing only protein and RNA. Both the ribosome and its subunits are characterized by their sedimentation coefficients, expressed in Svedberg units (symbol: S). H…	The chemical reactions and pathways resulting in the formation of a protein. This is a ribosome-mediated process in which the information in messenger RNA (mRNA) is used to specify the sequence of amino acids in the protein [goid 6412] [evidence TAS]	The action of a molecule that contributes to the structural integrity of the ribosome [goid 3735] [evidence IEA]; Elemental activities, such as catalysis or binding, describing the actions of a gene product at the molecular level. A given gene product may	D18Ertd643e; D11Moh47; A630055F16Rik	D18Ertd643e; D11Moh47; A630055F16Rik
12733	1.34719	2.544	9.08915438280865	14.2177084072976	1.46e-10	1.73e-08	7.76195	14.4803280480059	12733	CLSPN	6980315	Mus musculus	RefSeq	ILMN_212127	ILMN_212127	CLSPN	NM_175554.3	NM_175554.3		269582	34330171	NM_175554.3	Clspn	NP_780763.2	ILMN_1241320	6980315	S	491	CCACCAGACAGGACACTCTGTGGACTTCACCACCGGCAGAAAGCTCTCCA	4	+	126237431-126237480	4qD2.2	Mus musculus claspin homolog (Xenopus laevis) (Clspn), mRNA.	A structure composed of a very long molecule of DNA and associated proteins (e.g. histones) that carries hereditary information [goid 5694] [evidence IEA]; A membrane-bounded organelle of eukaryotic cells in which chromosomes are housed and replicated. In most cells, the nucleus contains all of the cell's chromosomes except the organellar chromosomes, and is the site of RNA synthesis and processi…	The process of restoring DNA after damage. Genomes are subject to damage by chemical and physical agents in the environment (e.g. UV and ionizing radiations, chemical mutagens, fungal and bacterial toxins, etc.) and by free radicals or alkylating agents e	Interacting selectively with DNA (deoxyribonucleic acid) [goid 3677] [evidence IEA]; Interacting selectively with DNA containing secondary structure elements such as four-way junctions, bubbles, loops, Y-form DNA, or double-strand/single-strand junctions	E130314M08Rik; C85083; CLASPIN; B130025E01	E130314M08Rik; C85083; CLASPIN; B130025E01
20355	1.35932	2.566	7.69346521755013	11.0976150173148	5.63e-09	3.48e-07	6.45842	10.7195853594713	20355	H2-BL	1980156	Mus musculus	RefSeq	ILMN_208890	ILMN_208890	H2-BL	NM_008199.1	NM_008199.1		14963	6680144	NM_008199.1	H2-Bl	NP_032225.1	ILMN_2590520	1980156	S	1225	GCAGCAGAAAAATAGCCATCCTTCCTGGTCCAGCAGGCACTAAGGGATCA	17	-	36217233-36217268:36217944-36217957	17qB1	Mus musculus histocompatibility 2, blastocyst (H2-Bl), mRNA.	All of the contents of a cell excluding the plasma membrane and nucleus, but including other subcellular structures [goid 5737] [evidence IDA]; The membrane surrounding a cell that separates the cell from its external environment. It consists of a phospholipid bilayer and associated proteins [goid 5886] [evidence IDA]; Penetrating at least one phospholipid bilayer of a membrane. May also refer to…	The process of protecting a cell from natural killer cell mediated cytotoxicity [goid 42270] [evidence IDA]		H2-B1	H2-B1
12941	1.37193	2.588	11.8346671231599	14.6507998034508	9.28e-11	1.24e-08	7.90658	14.9434652580048	12941	COL18A1	5690270	Mus musculus	RefSeq	ILMN_221410	ILMN_221410	COL18A1	NM_009929.2	NM_009929.2		12822	40789281	NM_009929.2	Col18a1	NP_034059.2	ILMN_2735184	5690270	S	4927	GGGACAATCCAGTGGGTCTGGTTCTGTGACAATGTGTGCTATGATGCCAT	10	-	76514962-76515011	10qC1	Mus musculus procollagen, type XVIII, alpha 1 (Col18a1), mRNA.	A structure lying external to one or more cells, which provides structural support for cells or tissues; may be completely external to the cell (as in animals) or be part of the cell (as in plants) [goid 31012] [evidence IEA]; The space external to the outermost structure of a cell. For cells without external protective or external encapsulating structures this refers to space outside of the plas…	The attachment of a cell, either to another cell or to an underlying substrate such as the extracellular matrix, via cell adhesion molecules [goid 7155] [evidence IEA]; A process that is carried out at the cellular level which results in the formation, ar	The action of a molecule that contributes to the structural integrity of a complex or assembly within or outside a cell [goid 5198] [evidence IEA]; Interacting selectively with zinc (Zn) ions [goid 8270] [evidence IEA]; Interacting selectively with any pr	endostatin	endostatin
7871	1.37334	2.591	9.11713977273818	12.2554418739448	1.33e-09	9.99e-08	7.00043	12.2097461735905	7871	ANK3	4290630	Mus musculus	RefSeq	ILMN_192026	ILMN_257498	ANK3	NM_170687.3	NM_170687.3		11735	116256500	NM_170687.3	Ank3	NP_733788.2	ILMN_2484322	4290630	S	7309	CCCACCATGTTCTTCTTAGCCGTCACCTTGGGGCTCCATACAATGGAAGT	10	+	69489939-69489988	10qB5.3	Mus musculus ankyrin 3, epithelial (Ank3), transcript variant 6, mRNA.	That fraction of cells, prepared by disruptive biochemical methods, that includes the plasma and other membranes [goid 5624] [evidence IDA]; The long process of a neuron that conducts nerve impulses, usually away from the cell body to the terminals and varicosities, which are sites of storage and release of neurotransmitter [goid 30424] [evidence IDA]; The junction between a nerve fiber of one ne…	The process by which the migration of an axon growth cone is directed to a specific target site in response to a combination of attractive and repulsive cues [goid 7411] [evidence IMP]; A process that is carried out at the cellular level which results in	Interacting selectively with any protein or protein complex (a complex of two or more proteins that may include other nonprotein molecules) [goid 5515] [evidence IPI]; Interacting selectively with any protein or protein complex (a complex of two or more p	Ankyrin-3; AnkG; 2900054D09Rik; AI314020; Ank-3; MGC14049	Ankyrin-3; AnkG; 2900054D09Rik; AI314020; Ank-3; MGC14049
29723	1.37402	2.592	8.05691914246987	14.3351799549876	1.29e-10	1.59e-08	7.7986	14.6072097508681	29723	MPP7	630192	Mus musculus	MEEBO	ILMN_184193	ILMN_184193	MPP7	scl15048.1.1_2				51770762	XM_128966	Mpp7		ILMN_2416620	630192	S	3	GCTTGTTTCTGGGGTGCAGTGCCAGCCACTATTAGAAAAGCAGGGTTTCA						Double layer of lipid molecules that encloses all cells, and, in eukaryotes, many organelles; may be a single or double lipid bilayer; also includes associated proteins [goid 16020] [evidence IEA]; A belt-like region of very close contact between the plasma membranes of adjacent cells so that the intercellular space is completely occluded. They occur in epithelia and brain endothelia [goid 5923] …		Interacting selectively with any protein or protein complex (a complex of two or more proteins that may include other nonprotein molecules) [goid 5515] [evidence IEA]
1927	1.37645	2.596	11.4187770092591	14.4254408590317	1.17e-10	1.5e-08	7.82391	14.7040586341104	1927	QRICH1	4120685	Mus musculus	Riken	ILMN_201687	ILMN_201687	2610028H07RIK	ri|2610028H07|ZX00034C23|AK011590|1134					AK011590	2610028H07Rik		ILMN_1256792	4120685	S	747	GCATCAGCCTGTCACTCGGAATCGGCAAACTTTACTGACCACTCAGAGCC
17219	1.37863	2.6	8.74489190548101	14.278413913086	1.37e-10	1.64e-08	7.78516	14.5460150941762	17219	ENPP5	4850082	Mus musculus	RefSeq	ILMN_221027	ILMN_221027	ENPP5	NM_032003.1	NM_032003.1		83965	14030778	NM_032003.1	Enpp5	NP_114392.1	ILMN_1217118	4850082	S	2314	CATTAGTATTGTTCCCTGTGGATGAGTCTAGTCCTGACTCCGTGATGAGG	17	+	44223312-44223361	17qB3	Mus musculus ectonucleotide pyrophosphatase/phosphodiesterase 5 (Enpp5), mRNA.	Double layer of lipid molecules that encloses all cells, and, in eukaryotes, many organelles; may be a single or double lipid bilayer; also includes associated proteins [goid 16020] [evidence IEA]; The space external to the outermost structure of a cell. For cells without external protective or external encapsulating structures this refers to space outside of the plasma membrane. This term covers…	The chemical reactions and pathways, including anabolism and catabolism, by which living organisms transform chemical substances. Metabolic processes typically transform small molecules, but also include macromolecular processes such as DNA repair and rep	Catalysis of the hydrolysis of various bonds, e.g. C-O, C-N, C-C, phosphoric anhydride bonds, etc. Hydrolase is the systematic name for any enzyme of EC class 3 [goid 16787] [evidence IEA]; Catalysis of a biochemical reaction at physiological temperatures	mKIAA4152; KIAA4152; D17Abb1e; AW061004	mKIAA4152; KIAA4152; D17Abb1e; AW061004
33589	1.38529	2.612	7.9853270967971	14.8683548252592	7.43e-11	1.03e-08	7.98716	15.1713881191601	33589	PBX1	6860731	Mus musculus	Riken	ILMN_203747	ILMN_203747	PBX1	ri|9930036F21|PX00120G24|AK037006|3420					AK037006	Pbx1		ILMN_2559669	6860731	S	3258	GTTCAGGATCTGGGCTGCCTGTGTATCTTCATGCCTTTGATGCCCTGGGG						All of the contents of a cell excluding the plasma membrane and nucleus, but including other subcellular structures [goid 5737] [evidence IDA]; A membrane-bounded organelle of eukaryotic cells in which chromosomes are housed and replicated. In most cells, the nucleus contains all of the cell's chromosomes except the organellar chromosomes, and is the site of RNA synthesis and processing. In some …	The chemical reactions and pathways resulting in the formation of C21-steroid hormones, steroid compounds containing 21 carbons which function as hormones [goid 6700] [evidence IEA]; The process whereby relatively unspecialized cells, e.g. embryonic or re	Interacting selectively with any protein or protein complex (a complex of two or more proteins that may include other nonprotein molecules) [goid 5515] [evidence IPI]; Interacting selectively with DNA (deoxyribonucleic acid) [goid 3677] [evidence IDA]; Th
22088	1.39678	2.633	10.7271608172607	15.3997113231955	4.36e-11	6.69e-09	8.17457	15.7153093406358	22088	ITGB3BP	1190707	Mus musculus	RefSeq	ILMN_217586	ILMN_217586	ITGB3BP	NM_026348.3	NM_026348.3		67733	142343818	NM_026348.3	Itgb3bp	NP_080624.1	ILMN_1213858	1190707	S	131	CCTACTACTGGAACTTATCAGTTGAGCCCATTTTCTTCTCCCGCAACCCC	4	-	99468822-99468871	4qC6	Mus musculus integrin beta 3 binding protein (beta3-endonexin) (Itgb3bp), mRNA.	A membrane-bounded organelle of eukaryotic cells in which chromosomes are housed and replicated. In most cells, the nucleus contains all of the cell's chromosomes except the organellar chromosomes, and is the site of RNA synthesis and processing. In some species, or in specialized cell types, RNA metabolism or DNA replication may be absent [goid 5634] [evidence IEA]; A structure composed of a ver…	Any series of molecular signals generated as a consequence of an integrin binding to one of its physiological ligands [goid 7229] [evidence IEA]; A form of programmed cell death induced by external or internal signals that trigger the activity of proteoly		AU022583; 4930471O16Rik	AU022583; 4930471O16Rik
42611	1.40606	2.65	7.68933544903588	13.9600114418197	1.92e-10	2.14e-08	7.66959	14.1986213011981	42611	TSKU	2030386	Mus musculus	RefSeq	ILMN_246493	ILMN_246493	TSKU	NM_001024619.1	NM_001024619.1		244152	67972424	NM_001024619.1	Tsku	NP_001019790.1	ILMN_2838564	2030386	S	2039	CACAAGCTCCAAGGGACTTACAAGCTCAAGGGCCAGAGCCCAGAGACCCA	7	-	98226281-98226330	7qE2	Mus musculus tsukushin (Tsku), mRNA.	The space external to the outermost structure of a cell. For cells without external protective or external encapsulating structures this refers to space outside of the plasma membrane. This term covers the host cell environment outside an intracellular parasite [goid 5576] [evidence IEA]		Interacting selectively with any protein or protein complex (a complex of two or more proteins that may include other nonprotein molecules) [goid 5515] [evidence IEA]	Lrrc54; 9530051K01Rik; E2ig4; Tsk	Lrrc54; 9530051K01Rik; E2ig4; Tsk
37620	1.42008	2.676	11.0018187132652	12.7814268031055	7.15e-10	6.1e-08	7.21467	12.8479316174818	37620	SC4MOL	6420253	Mus musculus	RefSeq	ILMN_218783	ILMN_218783	SC4MOL	NM_025436.1	NM_025436.1		66234	13384835	NM_025436.1	Sc4mol	NP_079712.1	ILMN_2823778	6420253	S	1410	CACGAAGTGAGTGTATCACCTGGTGAGCGAGTGACTGAAACCTGCTCTGG	8	-	67610701-67610750	8qB3.1	Mus musculus sterol-C4-methyl oxidase-like (Sc4mol), mRNA.	The irregular network of unit membranes, visible only by electron microscopy, that occurs in the cytoplasm of many eukaryotic cells. The membranes form a complex meshwork of tubular channels, which are often expanded into slitlike cavities called cisternae. The ER takes two forms, rough (or granular), with ribosomes adhering to the outer surface, and smooth (with no ribosomes attached) [goid 5783…	The chemical reactions and pathways resulting in the formation of lipids, compounds soluble in an organic solvent but not, or sparingly, in an aqueous solvent [goid 8610] [evidence IEA]; The chemical reactions and pathways, including anabolism and catabol	Interacting selectively with iron (Fe) ions [goid 5506] [evidence IEA]; Catalysis of an oxidation-reduction (redox) reaction, a reversible chemical reaction in which the oxidation state of an atom or atoms within a molecule is altered. One substrate acts	C78600; ERG25; 1500001G16Rik; DESP4	C78600; ERG25; 1500001G16Rik; DESP4
20001	1.42878	2.692	8.02557517478911	14.9685000413599	6.71e-11	9.53e-09	8.02091	15.2752709168967	20001	GRB14	2810100	Mus musculus	RefSeq	ILMN_212337	ILMN_212337	GRB14	NM_016719.1	NM_016719.1		50915	7710031	NM_016719.1	Grb14	NP_057928.1	ILMN_2625280	2810100	S	1512	CGGGATAGTCAGAGTAACCCCAGAACTTTTGTACTGTCAATGAGTCATGG	2	-	64752803-64752852	2qC1.3	Mus musculus growth factor receptor bound protein 14 (Grb14), mRNA.	All of the contents of a cell excluding the plasma membrane and nucleus, but including other subcellular structures [goid 5737] [evidence IEA]; A compound membranous cytoplasmic organelle of eukaryotic cells, consisting of flattened, ribosome-free vesicles arranged in a more or less regular stack. The Golgi apparatus differs from the endoplasmic reticulum in often having slightly thicker membrane…	The cascade of processes by which a signal interacts with a receptor, causing a change in the level or activity of a second messenger or other downstream target, and ultimately effecting a change in the functioning of the cell [goid 7165] [evidence TAS]	Combining with an extracellular or intracellular messenger to initiate a change in cell activity [goid 4872] [evidence IEA]; Interacting selectively with any protein or protein complex (a complex of two or more proteins that may include other nonprotein m	AI505286	AI505286
11750	1.42888	2.692	10.9197879050763	14.0027276175982	1.83e-10	2.06e-08	7.68613	14.2456408882575	11750	CCRN4L	4250689	Mus musculus	RefSeq	ILMN_208982	ILMN_208982	CCRN4L	NM_009834.1	NM_009834.1		12457	33563247	NM_009834.1	Ccrn4l	NP_033964.1	ILMN_1255422	4250689	S	2642	GTGATGACGTTGGTAGACGTGTGAAGATTACTCCAATCACTTCTCCTGGG	3	+	51055149-51055198	3qC	Mus musculus CCR4 carbon catabolite repression 4-like (S. cerevisiae) (Ccrn4l), mRNA.		Any process pertinent to the generation and maintenance of rhythms in the physiology of an organism [goid 48511] [evidence IEA]		Ccr4; nocturnin; AU043840	Ccr4; nocturnin; AU043840
36223	1.42954	2.694	8.68307632641651	14.3764330398214	1.23e-10	1.54e-08	7.81248	14.6515427138037	36223	RAMP1	4010243	Mus musculus	RefSeq	ILMN_221353	ILMN_221353	RAMP1	NM_016894.2	NM_016894.2		51801	110625604	NM_016894.2	Ramp1	NP_058590.1	ILMN_2734391	4010243	S	483	TCGTGTAGGTATCCCAGGTGATGAGGGATTGGGGAACCATGGGCCTAGCC	1	+	93119931-93119938:93119939-93119980	1qD	Mus musculus receptor (calcitonin) activity modifying protein 1 (Ramp1), mRNA.	Penetrating at least one phospholipid bilayer of a membrane. May also refer to the state of being buried in the bilayer with no exposure outside the bilayer. When used to describe a protein, indicates that all or part of the peptide sequence is embedded in the membrane [goid 16021] [evidence IEA]; Double layer of lipid molecules that encloses all cells, and, in eukaryotes, many organelles; may be…	The directed movement of substances (such as macromolecules, small molecules, ions) into, out of, within or between cells, or within a multicellular organism [goid 6810] [evidence IEA]; The series of molecular signals generated as a consequence of a G-pro	Combining with an extracellular or intracellular messenger to initiate a change in cell activity [goid 4872] [evidence IEA]; [goid 15027] [evidence IDA]; Enables the directed movement of proteins into, out of, within or between cells [goid 8565] [evidenc
8495	1.43051	2.695	8.47462092793561	13.5462642926064	3.01e-10	3.11e-08	7.50724	13.7363790195768	8495	ART3	5890338	Mus musculus	RefSeq	ILMN_210398	ILMN_210398	ART3	NM_181728.1	NM_181728.1		109979	32171189	NM_181728.1	Art3	NP_859417.1	ILMN_1223147	5890338	S	705	AGGAACTAGCAACGACCTTGTCCTTCAGAGCATAAACAGTACCTGCAGCT	5	+	92822130-92822179	5qE2	Mus musculus ADP-ribosyltransferase 3 (Art3), mRNA.	The membrane surrounding a cell that separates the cell from its external environment. It consists of a phospholipid bilayer and associated proteins [goid 5886] [evidence IEA]; Tethered to a membrane by a covalently attached anchor, such as a lipid moiety, that is embedded in the membrane. When used to describe a protein, indicates that none of the peptide sequence is embedded in the membrane [go…	The transfer, from NAD, of ADP-ribose to protein amino acids [goid 6471] [evidence IEA]	Catalysis of the transfer of a group, e.g. a methyl group, glycosyl group, acyl group, phosphorus-containing, or other groups, from one compound (generally regarded as the donor) to another compound (generally regarded as the acceptor). Transferase is the	4930569O04Rik	4930569O04Rik
35870	1.43343	2.701	7.74678894313626	15.4722085877811	4.06e-11	6.39e-09	8.1945	15.7881559432219	35870	PTPRV	5420358	Mus musculus	RefSeq	ILMN_212328	ILMN_212328	PTPRV	NM_007955.2	NM_007955.2		13924	34328114	NM_007955.2	Ptprv	NP_031981.2	ILMN_2625197	5420358	S	5375	CCTCTACAACTGTCTGAACAGCGCATTGAGGAACAGGCTGCCCCGAGCTA	1	-	137005209-137005258	1qE4	Mus musculus protein tyrosine phosphatase, receptor type, V (Ptprv), mRNA.	Penetrating at least one phospholipid bilayer of a membrane. May also refer to the state of being buried in the bilayer with no exposure outside the bilayer. When used to describe a protein, indicates that all or part of the peptide sequence is embedded in the membrane [goid 16021] [evidence IEA]; Double layer of lipid molecules that encloses all cells, and, in eukaryotes, many organelles; may be…	The process of removing one or more phosphoric (ester or anhydride) residues from a molecule [goid 16311] [evidence IEA]; The process of removing one or more phosphoric residues from a protein [goid 6470] [evidence IEA]; Any process that stops, prevents o	Catalysis of the hydrolysis of various bonds, e.g. C-O, C-N, C-C, phosphoric anhydride bonds, etc. Hydrolase is the systematic name for any enzyme of EC class 3 [goid 16787] [evidence IEA]; Catalysis of the reaction: a phosphoprotein + H2O = a protein + p	OST; OST-PTP; Esp; mOST-PTP	OST; OST-PTP; Esp; mOST-PTP
17472	1.44389	2.721	12.8210269123443	12.9667587860513	5.78e-10	5.18e-08	7.28567	13.0674079559844	17472	ESD	5860491	Mus musculus	RefSeq	ILMN_213300	ILMN_213300	ESD	NM_016903.4	NM_016903.4		13885	146134463	NM_016903.4	Esd	NP_058599.1	ILMN_1219686	5860491	S	588	GCTGTGTTCTTGGGGCAAAAAAGCTTTTAGTGGATATTTGGGACCAGATG				14qD3	Mus musculus esterase D/formylglutathione hydrolase (Esd), mRNA.	All of the contents of a cell excluding the plasma membrane and nucleus, but including other subcellular structures [goid 5737] [evidence IEA]; A vesicle formed of membrane or protein, found in the cytoplasm of a cell [goid 31410] [evidence IEA]		Catalysis of the hydrolysis of various bonds, e.g. C-O, C-N, C-C, phosphoric anhydride bonds, etc. Hydrolase is the systematic name for any enzyme of EC class 3 [goid 16787] [evidence IEA]; Catalysis of the reaction: a carboxylic ester + H2O = an alcohol	Es10; Es-10; sid478	Es10; Es-10; sid478
35336	1.44452	2.722	13.2965629846402	12.7499493949919	7.41e-10	6.29e-08	7.20135	12.8103809716047	35336	PRL2C4	6590435	Mus musculus	RefSeq	ILMN_199380	ILMN_199380	PRL2C4	NM_011954.2	NM_011954.2		26421	42476177	NM_011954.2	Prl2c4	NP_036084.2	ILMN_2996648	6590435	S	1	AAGAGGTAATCCATCTTCCCGGAATCCACAGCTAAGCCTGGGTAGGACTC	13	-	12855137-12855186		Mus musculus prolactin family 2, subfamily c, member 4 (Prl2c4), mRNA.	The space external to the outermost structure of a cell. For cells without external protective or external encapsulating structures this refers to space outside of the plasma membrane. This term covers the host cell environment outside an intracellular parasite [goid 5576] [evidence IEA]	Any process specifically pertinent to the functioning of integrated living units: cells, tissues, organs, and organisms. A process is a collection of molecular events with a defined beginning and end [goid 8150] [evidence ND ]	The action characteristic of a hormone, any substance formed in very small amounts in one specialized organ or group of cells and carried (sometimes in the bloodstream) to another organ or group of cells in the same organism, upon which it has a specific	mrp/plf3; MRP-3; Mrpplf3; PLF-3	mrp/plf3; MRP-3; Mrpplf3; PLF-3
7402	1.44735	2.727	11.1310578949632	17.3648223432497	6.94e-12	1.43e-09	8.84466	17.5830125709245	7402	AHCY	3990246	Mus musculus	MEEBO	ILMN_194738	ILMN_194738	AHCY	scl18466.10_8				7709979	NM_016661	Ahcy		ILMN_1237919	3990246	S	6	CTCCCTCTTATTTGCCCAAGTGATCAATTTACTGAACCCATTTGACCTGG						That part of the cytoplasm that does not contain membranous or particulate subcellular components [goid 5829] [evidence IDA]; All of the contents of a cell excluding the plasma membrane and nucleus, but including other subcellular structures [goid 5737] [evidence IEA]	The chemical reactions and pathways involving compounds containing a single carbon atom [goid 6730] [evidence IEA]; The chemical reactions and pathways resulting in the breakdown of S-adenosylhomocysteine, forming homocysteine and then methionine [goid 19	Interacting selectively with copper (Cu) ions [goid 5507] [evidence IDA]; Interacting selectively with a domain within the same polypeptide [goid 43621] [evidence IPI]; Catalysis of the hydrolysis of various bonds, e.g. C-O, C-N, C-C, phosphoric anhydride
22805	1.45006	2.732	8.91081147294311	12.4615730839913	1e-09	8.13e-08	7.08991	12.4625933645086	22805	KLRA33	6660279	Mus musculus	RefSeq	ILMN_224665	ILMN_224665	KLRA33	NM_001039118.1	NM_001039118.1		654450	84993760	NM_001039118.1	Klra33	NP_001034207.1	ILMN_2982019	6660279	S	84	ACGGAAGCCTCAAAAAGCTGGCCTCAGAGTGTGTTCAGTTCCCTGGCAGT	6	-	130028867-130028888:130030884-130030911		Mus musculus killer cell lectin-like receptor subfamily A member 33 (Klra33), mRNA.
31556	1.45224	2.736	8.89943591526289	17.7307381787261	5.03e-12	1.12e-09	8.95078	17.907992129685	31556	NUDT6	4280110	Mus musculus	RefSeq	ILMN_210970	ILMN_210970	NUDT6	NM_153561.2	NM_153561.2		229228	118130109	NM_153561.2	Nudt6	NP_705789.1	ILMN_1253773	4280110	S	917	GGAGCTGCCGGAGAGTTACAAAGCCGCAACGGGAGCAGACTGAATACCAG	3	-	37310483-37310532	3qB	Mus musculus nudix (nucleoside diphosphate linked moiety X)-type motif 6 (Nudt6), mRNA.			Catalysis of the hydrolysis of various bonds, e.g. C-O, C-N, C-C, phosphoric anhydride bonds, etc. Hydrolase is the systematic name for any enzyme of EC class 3 [goid 16787] [evidence IEA]	MGC27904; Asfgf2b	MGC27904; Asfgf2b
18629	1.45535	2.742	10.0145620123409	13.7328454231878	2.46e-10	2.59e-08	7.5867	13.9463727050687	18629	FXR2	6020324	Mus musculus	RefSeq	ILMN_185615	ILMN_255958	FXR2	NM_011814.2	NM_011814.2		23879	83921588	NM_011814.2	Fxr2	NP_035944.2	ILMN_1230048	6020324	S	2873	GGGGAGTTGGGAGGAAATAACCTTGTCTGGTGGATGAGAAGGCGTATTTA	11	+	69466702-69466751	11qB3	Mus musculus fragile X mental retardation, autosomal homolog 2 (Fxr2), mRNA.	All of the contents of a cell excluding the plasma membrane and nucleus, but including other subcellular structures [goid 5737] [evidence IEA]		Interacting selectively with an RNA molecule or a portion thereof [goid 3723] [evidence IEA]; Interacting selectively with any protein or protein complex (a complex of two or more proteins that may include other nonprotein molecules) [goid 5515] [evidence	Fxr2h	Fxr2h
44483	1.4568	2.745	8.57953913428595	15.5165167631983	3.89e-11	6.2e-09	8.20761	15.8325197451759	44483	ZCCHC18	3890750	Mus musculus	RefSeq	ILMN_214554	ILMN_214554	ZCCHC18	NM_025893.2	NM_025893.2		66995	78482622	NM_025893.2	Zcchc18	NP_080169.2	ILMN_2649172	3890750	S	2041	CCCCTTGGTGAATGTCCTGCGTATTTCCCTGTACCTGTGTGCCTCGGTAT		+	133530699-133530748	XqF1	Mus musculus zinc finger, CCHC domain containing 18 (Zcchc18), transcript variant 3, mRNA.				1500031H04Rik; Sizn2	1500031H04Rik; Sizn2
36005	1.47332	2.777	8.57735237543555	12.7314257326895	7.58e-10	6.4e-08	7.19382	12.7882458531795	36005	RAB15	6590343	Mus musculus	RefSeq	ILMN_218127	ILMN_218127	RAB15	NM_134050.3	NM_134050.3		104886	142348473	NM_134050.3	Rab15	NP_598811.2	ILMN_1217009	6590343	S	3001	CTCCCTGTGATGGGTGACCTTTGTGTACTGTGTCTTGGGTCCATTATATG	12	-	77899017-77899066	12qC3	Mus musculus RAB15, member RAS oncogene family (Rab15), mRNA.	Double layer of lipid molecules that encloses all cells, and, in eukaryotes, many organelles; may be a single or double lipid bilayer; also includes associated proteins [goid 16020] [evidence IEA]; The membrane surrounding a cell that separates the cell from its external environment. It consists of a phospholipid bilayer and associated proteins [goid 5886] [evidence IEA]	The directed movement of substances (such as macromolecules, small molecules, ions) into, out of, within or between cells, or within a multicellular organism [goid 6810] [evidence IEA]; The directed movement of proteins into, out of, within or between cel	Interacting selectively with a nucleotide, any compound consisting of a nucleoside that is esterified with (ortho)phosphate or an oligophosphate at any hydroxyl group on the ribose or deoxyribose moiety [goid 166] [evidence IEA]; Interacting selectively w	AI840042; 2310012G06Rik	2310012G06Rik; AI840042
8192	1.48175	2.793	10.3518302328016	15.0911887599894	5.93e-11	8.53e-09	8.06905	15.4016625082113	8192	AQP1	1580167	Mus musculus	RefSeq	ILMN_216314	ILMN_216314	AQP1	NM_007472.1	NM_007472.1		11826	6680709	NM_007472.1	Aqp1	NP_031498.1	ILMN_2980663	1580167	S	2152	CACTGTGCCCTTAACCACATTGTGAACCGAGAGCCACATTCTTCAGGTGC	6	+	55298074-55298123	6qB3	Mus musculus aquaporin 1 (Aqp1), mRNA.	Penetrating at least one phospholipid bilayer of a membrane. May also refer to the state of being buried in the bilayer with no exposure outside the bilayer. When used to describe a protein, indicates that all or part of the peptide sequence is embedded in the membrane [goid 16021] [evidence IEA]; Double layer of lipid molecules that encloses all cells, and, in eukaryotes, many organelles; may be…	The directed movement of water (H2O) into, out of, within or between cells [goid 6833] [evidence TAS]; The directed movement of substances (such as macromolecules, small molecules, ions) into, out of, within or between cells, or within a multicellular org	Enables the directed movement of substances (such as macromolecules, small molecules, ions) into, out of, within or between cells [goid 5215] [evidence IEA]; Transport systems of this type catalyze facilitated diffusion of water (by an energy-independent
35212	1.48242	2.794	10.1630179200264	16.6932648220026	1.27e-11	2.33e-09	8.63264	16.9687308879946	35212	PRDX2	1690753	Mus musculus	RefSeq	ILMN_213562	ILMN_213562	PRDX2	NM_011563.2	NM_011563.2		21672	31560538	NM_011563.2	Prdx2	NP_035693.2	ILMN_2638354	1690753	S	1019	GCTTGTGCAACTGACTCTGTAGTTATGCCTCTTCACCACAAGGTGGAGGC	8	+	87864469-87864518	8qC3	Mus musculus peroxiredoxin 2 (Prdx2), mRNA.	All of the contents of a cell excluding the plasma membrane and nucleus, but including other subcellular structures [goid 5737] [evidence IEA]	The chemical reactions and pathways involving dioxygen (O2), or any of the reactive oxygen species, e.g. superoxide anions (O2-), hydrogen peroxide (H2O2), and hydroxyl radicals (-OH) [goid 6800] [evidence TAS]; A change in state or activity of a cell or	Inhibition of the reactions brought about by dioxygen (O2) or peroxides. Usually the antioxidant is effective because it can itself be more easily oxidized than the substance protected. The term is often applied to components that can trap free radicals,	Band-8; TPx-B; PrxII; TR; TSA; PRP; NkefB; TDX1; Tdpx1; Torin; AL022839; TPx	Band-8; TPx-B; PrxII; TR; TSA; PRP; NkefB; TDX1; Tdpx1; Torin; AL022839; TPx
21585	1.48422	2.798	8.22125774718224	13.9198009267632	2e-10	2.22e-08	7.65365	14.1542411018921	21585	IGSF11	4640209	Mus musculus	RefSeq	ILMN_215532	ILMN_215532	IGSF11	NM_170599.2	NM_170599.2		207683	40254204	NM_170599.2	Igsf11	NP_733548.2	ILMN_2965399	4640209	S	3150	GGGACACTCGGGAAGTCACTGCTGTGACCGTTTCGATGTTGATAAGAAGG	16	+	39027008-39027057	16qB4	Mus musculus immunoglobulin superfamily, member 11 (Igsf11), mRNA.	The membrane surrounding a cell that separates the cell from its external environment. It consists of a phospholipid bilayer and associated proteins [goid 5886] [evidence ISO]; Penetrating at least one phospholipid bilayer of a membrane. May also refer to the state of being buried in the bilayer with no exposure outside the bilayer. When used to describe a protein, indicates that all or part of t…	Any process that modulates the frequency, rate or extent of cell growth [goid 1558] [evidence IEA]; The attachment of a cell, either to another cell or to an underlying substrate such as the extracellular matrix, via cell adhesion molecules [goid 7155] [e	Combining with an extracellular or intracellular messenger to initiate a change in cell activity [goid 4872] [evidence IEA]; Interacting selectively with any protein or protein complex (a complex of two or more proteins that may include other nonprotein m	Igsf13; BT-IgSF; 1700025L02Rik	Igsf13; BT-IgSF; 1700025L02Rik
35335	1.48427	2.798	13.7000263886199	15.1486697673691	5.59e-11	8.26e-09	8.08302	15.4605496316768	35335	PRL2C3	1570059	Mus musculus	RefSeq	ILMN_201546	ILMN_201546	PRL2C3	NM_011118.1	NM_011118.1		18812	13654299	NM_011118.1	Prl2c3	NP_035248.1	ILMN_2875585	1570059	S	10	CTCCAGTAAAGCATCTTCCCGGAATCCACAGCTAAGCCTGGGTAGGACTC	13	-	12892286-12892335	13qA1	Mus musculus prolactin family 2, subfamily c, member 3 (Prl2c3), mRNA.	The space external to the outermost structure of a cell. For cells without external protective or external encapsulating structures this refers to space outside of the plasma membrane. This term covers the host cell environment outside an intracellular parasite [goid 5576] [evidence IEA]; That part of a multicellular organism outside the cells proper, usually taken to be outside the plasma membra…	Any process that activates or increases the rate or extent of cell proliferation [goid 8284] [evidence IDA]	The action characteristic of a hormone, any substance formed in very small amounts in one specialized organ or group of cells and carried (sometimes in the bloodstream) to another organ or group of cells in the same organism, upon which it has a specific	PLF-2; MRP-2; Plf2	PLF-2; MRP-2; Plf2
35333	1.48505	2.799	12.7215766410772	16.2888434898726	1.85e-11	3.22e-09	8.49214	16.58713202985	35333	PRL2C2	2450215	Mus musculus	RefSeq	ILMN_201515	ILMN_201515	PRL2C2	NM_031191.1	NM_031191.1		18811	13654250	NM_031191.1	Prl2c2	NP_112468.1	ILMN_1259967	2450215	S	297	AGGAACAAGCCAGGCTCACACACTATTCAGCTCTTCTGAAATCAGGAGCC	13	-	13089707-13089734:13090848-13090869	13qA1	Mus musculus prolactin family 2, subfamily c, member 2 (Prl2c2), mRNA.	The space external to the outermost structure of a cell. For cells without external protective or external encapsulating structures this refers to space outside of the plasma membrane. This term covers the host cell environment outside an intracellular parasite [goid 5576] [evidence IEA]; That part of a multicellular organism outside the cells proper, usually taken to be outside the plasma membra…	A process that modulates the formation of a microvillus [goid 32534] [evidence IDA]; Any process that activates or increases angiogenesis [goid 45766] [evidence IDA]; Any process that activates or increases the frequency, rate or extent of the migration o	The action characteristic of a hormone, any substance formed in very small amounts in one specialized organ or group of cells and carried (sometimes in the bloodstream) to another organ or group of cells in the same organism, upon which it has a specific	PLF-1; Plf; MRP-1	PLF-1; Plf; MRP-1
7274	1.48706	2.803	8.42375057708096	13.3640462566163	3.69e-10	3.58e-08	7.44612	13.5287966232204	7274	ADRA2A	830736	Mus musculus	RefSeq	ILMN_190996	ILMN_254244	ADRA2A	NM_007417.2	NM_007417.2		11551	78711825	NM_007417.2	Adra2a	NP_031443.2	ILMN_1242170	830736	S	3594	CAACCTGGTTTCTACTTATTTTAGGCAGACTGTGGAAGGCCTGTGATCTG	19	+	54123316-54123365	19qD2	Mus musculus adrenergic receptor, alpha 2a (Adra2a), mRNA.	Penetrating at least one phospholipid bilayer of a membrane. May also refer to the state of being buried in the bilayer with no exposure outside the bilayer. When used to describe a protein, indicates that all or part of the peptide sequence is embedded in the membrane [goid 16021] [evidence IEA]; Double layer of lipid molecules that encloses all cells, and, in eukaryotes, many organelles; may be…	The cascade of processes by which a signal interacts with a receptor, causing a change in the level or activity of a second messenger or other downstream target, and ultimately effecting a change in the functioning of the cell [goid 7165] [evidence IEA];	A receptor that binds an extracellular ligand and transmits the signal to a heterotrimeric G-protein complex. These receptors are characteristically seven-transmembrane receptors and are made up of hetero- or homodimers [goid 4930] [evidence IEA]; Combini	AW122659; alpha2-C10; Adra-2; alpha2A; Adra-2a	alpha2-C10; AW122659; Adra-2; alpha2A; Adra-2a
31477	1.49127	2.811	9.01113234762125	15.1811054155873	5.42e-11	8e-09	8.09691	15.4936868209641	31477	NT5E	3610619	Mus musculus	RefSeq	ILMN_213360	ILMN_213360	NT5E	NM_011851.2	NM_011851.2		23959	31543352	NM_011851.2	Nt5e	NP_035981.1	ILMN_2813830	3610619	S	3166	CAGCAGCTAGATGTCTGGACAGGGAACATGTTGGTTTCCTAGTGTTTACG	9	+	88169599-88169648	9qE3.1	Mus musculus 5' nucleotidase, ecto (Nt5e), mRNA.	Double layer of lipid molecules that encloses all cells, and, in eukaryotes, many organelles; may be a single or double lipid bilayer; also includes associated proteins [goid 16020] [evidence IEA]; The membrane surrounding a cell that separates the cell from its external environment. It consists of a phospholipid bilayer and associated proteins [goid 5886] [evidence IEA]; Tethered to a membrane b…	The chemical reactions and pathways resulting in the breakdown of nucleotides, any nucleoside that is esterified with (ortho)phosphate or an oligophosphate at any hydroxyl group on the glycose moiety; may be mono-, di- or triphosphate; this definition inc	Catalysis of the hydrolysis of various bonds, e.g. C-O, C-N, C-C, phosphoric anhydride bonds, etc. Hydrolase is the systematic name for any enzyme of EC class 3 [goid 16787] [evidence IEA]; Interacting selectively with a nucleotide, any compound consistin	Nt5; eNT; NT; CD73; AI447961; 2210401F01Rik	Nt5; eNT; NT; CD73; AI447961; 2210401F01Rik
22097	1.50434	2.837	8.69769937411689	14.4113584500463	1.19e-10	1.51e-08	7.82102	14.6889848865261	22097	ITGB7	830543	Mus musculus	RefSeq	ILMN_216930	ILMN_216930	ITGB7	NM_013566.1	NM_013566.1		16421	7305192	NM_013566.1	Itgb7	NP_038594.1	ILMN_1227434	830543	S	2367	CAAAAGTGCGATCACAACCACTGTCAACCCCCGCTTCCAAGGGACAAACG	15	-	102046634-102046683	15qF3	Mus musculus integrin beta 7 (Itgb7), mRNA.	Double layer of lipid molecules that encloses all cells, and, in eukaryotes, many organelles; may be a single or double lipid bilayer; also includes associated proteins [goid 16020] [evidence IEA]; Penetrating at least one phospholipid bilayer of a membrane. May also refer to the state of being buried in the bilayer with no exposure outside the bilayer. When used to describe a protein, indicates …	Any series of molecular signals generated as a consequence of an integrin binding to one of its physiological ligands [goid 7229] [evidence IEA]; The attachment of a cell, either to another cell or to an underlying substrate such as the extracellular matr	Combining with an extracellular or intracellular messenger to initiate a change in cell activity [goid 4872] [evidence IEA]; Interacting selectively with any protein or protein complex (a complex of two or more proteins that may include other nonprotein m	Ly69	Ly69
34811	1.51294	2.854	8.50000226079416	16.9294048429261	1.03e-11	2e-09	8.69897	17.1874324603746	34811	POLR1A	270274	Mus musculus	RefSeq	ILMN_211846	ILMN_260912	POLR1A	NM_009088.2	NM_009088.2		20019	34328145	NM_009088.2	Polr1a	NP_033114.2	ILMN_2620069	270274	S	4074	CCTGCCACATGCATATTACCAGCAGGAGAAGTGCCTGAGACCCGAGGACA	6	+	71917939-71917988	6qC1	Mus musculus polymerase (RNA) I polypeptide A (Polr1a), mRNA.	A membrane-bounded organelle of eukaryotic cells in which chromosomes are housed and replicated. In most cells, the nucleus contains all of the cell's chromosomes except the organellar chromosomes, and is the site of RNA synthesis and processing. In some species, or in specialized cell types, RNA metabolism or DNA replication may be absent [goid 5634] [evidence IEA]; RNA polymerase I, one of thre…	The synthesis of either RNA on a template of DNA or DNA on a template of RNA [goid 6350] [evidence IEA]	Catalysis of the transfer of a nucleotidyl group to a reactant [goid 16779] [evidence IEA]; Interacting selectively with magnesium (Mg) ions [goid 287] [evidence IEA]; Catalysis of the transfer of a group, e.g. a methyl group, glycosyl group, acyl group,	RPA194; 194kDa; 3010014K16Rik; mRPA1	RPA194; 194kDa; 3010014K16Rik; mRPA1
37070	1.51778	2.863	8.04071876679371	17.3594384945385	6.97e-12	1.43e-09	8.84466	17.5781808698144	37070	RNF41	6900528	Mus musculus	RefSeq	ILMN_208780	ILMN_208780	RNF41	NM_026259.2	NM_026259.2		67588	31543596	NM_026259.2	Rnf41	NP_080535.2	ILMN_3004302	6900528	S	3063	GTTGCCCACAGAGTCTAGAAAAGAGCACTGGGTCTCCTAGAACTGGAGTC	10	+	127872316-127872365	10qD3	Mus musculus ring finger protein 41 (Rnf41), mRNA.	The part of a cell or its extracellular environment in which a gene product is located. A gene product may be located in one or more parts of a cell and its location may be as specific as a particular macromolecular complex, that is, a stable, persistent association of macromolecules that function together [goid 5575] [evidence ND ]	The chemical reactions and pathways resulting in the breakdown of a protein or peptide by hydrolysis of its peptide bonds, initiated by the covalent attachment of a ubiquitin moiety, or multiple ubiquitin moieties, to the protein [goid 6511] [evidence IEA	Interacting selectively with any metal ion [goid 46872] [evidence IEA]; Catalysis of the ligation of two substances with concomitant breaking of a diphosphate linkage, usually in a nucleoside triphosphate. Ligase is the systematic name for any enzyme of E	4933415P08Rik; Nrdp1; 2210404G21Rik; 4930511A05Rik; D10Ertd722e; FLRF	4933415P08Rik; Nrdp1; 2210404G21Rik; 4930511A05Rik; D10Ertd722e; FLRF
17992	1.52134	2.871	8.97173212954717	14.5106718128301	1.07e-10	1.41e-08	7.85078	14.7950031267682	17992	FBXO2	2510008	Mus musculus	RefSeq	ILMN_212537	ILMN_212537	FBXO2	NM_176848.1	NM_176848.1		230904	33859800	NM_176848.1	Fbxo2	NP_789818.1	ILMN_2822825	2510008	S	1162	CTGGATCCCGCGCTCCTAGCATTGTGCCTGCCTCAAAGTGGGCACTCAAT	4	+	147540454-147540503	4qE2	Mus musculus F-box protein 2 (Fbxo2), mRNA.	Protrusion from a dendrite. Spines are specialised subcellular compartments involved in the synaptic transmission. They are linked to the dendritic shaft by a restriction. Because of their bulb shape, they function as a biochemical and an electrical compartment. Spine remodeling is though to be involved in synaptic plasticity [goid 43197] [evidence IDA]; That part of the cytoplasm that does not c…	The chemical reactions and pathways resulting in the breakdown of a protein by the destruction of the native, active configuration, with or without the hydrolysis of peptide bonds [goid 30163] [evidence IEA]; Any process that modulates the frequency, rate	Interacting selectively with any carbohydrate [goid 30246] [evidence IDA]; Interacting selectively with any protein or protein complex (a complex of two or more proteins that may include other nonprotein molecules) [goid 5515] [evidence IPI]; Interacting	MGC54895; Fbs1; FBG1; Fbs2; FBX2; NFB42	MGC54895; Fbs1; FBG1; Fbs2; FBX2; NFB42
39135	1.52796	2.884	9.36721957811686	15.5221789167695	3.86e-11	6.2e-09	8.20761	15.8381804113504	39135	SLC38A6	1090079	Mus musculus	RefSeq	ILMN_196958	ILMN_259980	SLC38A6	XM_916892.2	XM_916892.2		625098	94392780	XM_916892.2	Slc38a6	XP_921985.1	ILMN_1214469	1090079	S	1354	CCTGCTCCTCACAGGCGCTGTGGTCGGAAGCTTCAGTTTAGTGCTCATCA				12qC3	PREDICTED: Mus musculus solute carrier family 38, member 6 (Slc38a6), mRNA.	Penetrating at least one phospholipid bilayer of a membrane. May also refer to the state of being buried in the bilayer with no exposure outside the bilayer. When used to describe a protein, indicates that all or part of the peptide sequence is embedded in the membrane [goid 16021] [evidence IEA]; Double layer of lipid molecules that encloses all cells, and, in eukaryotes, many organelles; may be…
8656	1.53659	2.901	11.4153349258189	13.4196946538467	3.47e-10	3.41e-08	7.46725	13.5924560301016	8656	ATF4	2480692	Mus musculus	RefSeq	ILMN_223919	ILMN_226300	ATF4	NM_009716.2	NM_009716.2		11911	121949820	NM_009716.2	Atf4	NP_033846.2	ILMN_1223734	2480692	S	553	TCGAGTTAAGCACATTCCTCGAATCCAGCAAAGCCCCACAACATGACCGA	15	+	80086687-80086728:80086729-80086736	15qE1	Mus musculus activating transcription factor 4 (Atf4), mRNA.	A membrane-bounded organelle of eukaryotic cells in which chromosomes are housed and replicated. In most cells, the nucleus contains all of the cell's chromosomes except the organellar chromosomes, and is the site of RNA synthesis and processing. In some species, or in specialized cell types, RNA metabolism or DNA replication may be absent [goid 5634] [evidence IDA]; Any complex, distinct from RN…	The synthesis of either RNA on a template of DNA or DNA on a template of RNA [goid 6350] [evidence IEA]; The formation of glucose from noncarbohydrate precursors, such as pyruvate, amino acids and glycerol [goid 6094] [evidence IDA]; Any process that modu	Interacting selectively with any protein or protein complex (a complex of two or more proteins that may include other nonprotein molecules) [goid 5515] [evidence IPI]; Interacting selectively with DNA (deoxyribonucleic acid) [goid 3677] [evidence IDA]; In	TAXREB67; MGC96460; CREB2; Atf-4; C/ATF	TAXREB67; MGC96460; CREB2; Atf-4; C/ATF
23140	1.54873	2.926	8.78296857751983	16.8181292455909	1.13e-11	2.13e-09	8.67162	17.0847457320228	23140	LCE1G	3310468	Mus musculus	RefSeq	ILMN_219253	ILMN_219253	LCE1G	NM_025413.2	NM_025413.2		66195	124107617	NM_025413.2	Lce1g	NP_079689.2	ILMN_1244317	3310468	S	627	GTTCTGAATTGTCCTCATGAAATGACAATGACCATTTGCCTCTTTGTTAT	3	-	92554318-92554367	3qF1	Mus musculus late cornified envelope 1G (Lce1g), mRNA.			Interacting selectively with any protein or protein complex (a complex of two or more proteins that may include other nonprotein molecules) [goid 5515] [evidence IPI]	AI604448; 1110058A15Rik	AI604448; 1110058A15Rik
11506	1.5616	2.952	9.47557117022747	15.377671859361	4.46e-11	6.79e-09	8.16813	15.6930998218408	11506	CCDC117	4780446	Mus musculus	RefSeq	ILMN_217573	ILMN_217573	CCDC117	NM_134033.1	NM_134033.1		104479	30794237	NM_134033.1	Ccdc117	NP_598794.1	ILMN_1259355	4780446	S	3207	GCCGCCTTTGTTAACAGCAACAAGAATGCTGCAGTGCTACAACGTGCTGG	11	-	5428973-5429022	11qA1	Mus musculus coiled-coil domain containing 117 (Ccdc117), mRNA.				BC018601; AU042822; AU018638; 1110004K02Rik; 1700026O03Rik; AV173073; MGC30640; RP23-288K19.5	BC018601; AU042822; AU018638; 1110004K02Rik; 1700026O03Rik; AV173073; MGC30640; RP23-288K19.5
20423	1.5833	2.997	8.3294123028593	15.5972870700441	3.59e-11	5.94e-09	8.22621	15.9130852958417	20423	H3F3B	4900450	Mus musculus	RefSeq	ILMN_202610	ILMN_240518	H3F3B	XM_915849.1	XM_915849.1		15081	94391235	XM_915849.1	H3f3b	XP_920942.1	ILMN_1231168	4900450	S	2815	GGGCTGAGTAAAGTCTGAGGCAGCCCTGAGCGACTGGCTTGTTGAGTTGC				11qE2	PREDICTED: Mus musculus H3 histone, family 3B (H3f3b), mRNA.	A membrane-bounded organelle of eukaryotic cells in which chromosomes are housed and replicated. In most cells, the nucleus contains all of the cell's chromosomes except the organellar chromosomes, and is the site of RNA synthesis and processing. In some species, or in specialized cell types, RNA metabolism or DNA replication may be absent [goid 5634] [evidence IEA]; A structure composed of a ver…	The aggregation, arrangement and bonding together of a nucleosome, the beadlike structural units of eukaryotic chromatin composed of histones and DNA [goid 6334] [evidence IEA]	Interacting selectively with DNA (deoxyribonucleic acid) [goid 3677] [evidence IEA]
13001	1.59526	3.021	10.3399787685391	7.80473657649636	7.09e-07	2.23e-05	4.6517	5.71274986319491	13001	COL8A1	5490477	Mus musculus	RefSeq	ILMN_194118	ILMN_247649	COL8A1	NM_007739.2	NM_007739.2		12837	110681715	NM_007739.2	Col8a1	NP_031765.2	ILMN_2503553	5490477	S	4992	GACCGGTAACTTGCTTGAGTTCCCATGAATAGATTTGAGACTGAATGGCA	16	-	57624437-57624486	16qC1.1	Mus musculus collagen, type VIII, alpha 1 (Col8a1), mRNA.	A thin layer of dense material found in various animal tissues interposed between the cells and the adjacent connective tissue. It consists of the basal lamina plus an associated layer of reticulin fibers [goid 5604] [evidence IEA]; The space external to the outermost structure of a cell. For cells without external protective or external encapsulating structures this refers to space outside of th…	The attachment of a cell, either to another cell or to an underlying substrate such as the extracellular matrix, via cell adhesion molecules [goid 7155] [evidence IEA]; The multiplication or reproduction of epithelial cells, resulting in the expansion of	The action of a molecule that contributes to the structural integrity of a complex or assembly within or outside a cell [goid 5198] [evidence IEA]; Interacting selectively with any protein or protein complex (a complex of two or more proteins that may inc	Col8a-1	Col8a-1
28797	1.60092	3.033	9.12490795787912	18.481094528266	2.65e-12	6.51e-10	9.18642	18.5540924309819	28797	MAPK13	1440671	Mus musculus	RefSeq	ILMN_209546	ILMN_209546	MAPK13	NM_011950.1	NM_011950.1		26415	13994135	NM_011950.1	Mapk13	NP_036080.1	ILMN_1212692	1440671	S	841	AGAGCCCCAAGAAGGATTTCACACAGCTCTTCCCACGCGCCAGTCCGCAA	17	+	28912394-28912443	17qA3.3	Mus musculus mitogen-activated protein kinase 13 (Mapk13), mRNA.		The progression of biochemical and morphological phases and events that occur in a cell during successive cell replication or nuclear replication events. Canonically, the cell cycle comprises the replication and segregation of genetic material followed by	Interacting selectively with ATP, adenosine 5'-triphosphate, a universally important coenzyme and enzyme regulator [goid 5524] [evidence IEA]; Catalysis of the reaction: ATP + a protein serine/threonine = ADP + protein serine/threonine phosphate [goid 467	SAPK4; Serk4	SAPK4; Serk4
29049	1.60475	3.041	8.05125338951238	12.5781916837081	9.06e-10	7.31e-08	7.13608	12.6040628986564	29049	MCPT8	2650382	Mus musculus	RefSeq	ILMN_209874	ILMN_209874	MCPT8	NM_008572.1	NM_008572.1		17231	6678839	NM_008572.1	Mcpt8	NP_032598.1	ILMN_1235399	2650382	S	702	CCAGCTTTATGCCTTGGATTCGGAAAACAATGAAACTCCTGCAACAACCC	14	-	56701087-56701136	14qC3	Mus musculus mast cell protease 8 (Mcpt8), mRNA.	The space external to the outermost structure of a cell. For cells without external protective or external encapsulating structures this refers to space outside of the plasma membrane. This term covers the host cell environment outside an intracellular parasite [goid 5576] [evidence IEA]	The hydrolysis of a peptide bond or bonds within a protein [goid 6508] [evidence IEA]	Catalysis of the hydrolysis of various bonds, e.g. C-O, C-N, C-C, phosphoric anhydride bonds, etc. Hydrolase is the systematic name for any enzyme of EC class 3 [goid 16787] [evidence IEA]; Catalysis of the hydrolysis of a peptide bond. A peptide bond is	BB139338; MMCP-8	BB139338; MMCP-8
40317	1.61591	3.065	8.60966215432833	17.3244055424718	7.19e-12	1.45e-09	8.83863	17.5467047877365	40317	STC1	3120747	Mus musculus	RefSeq	ILMN_224251	ILMN_260319	STC1	NM_009285.3	NM_009285.3		20855	134053907	NM_009285.3	Stc1	NP_033311.3	ILMN_2777319	3120747	S	3402	GATCTCCTCTCTTGTGATTTGGTTGCACTTTAGAACATTTTTGTGCCGTA	14	+	69659117-69659166	14qD2	Mus musculus stanniocalcin 1 (Stc1), mRNA.	The space external to the outermost structure of a cell. For cells without external protective or external encapsulating structures this refers to space outside of the plasma membrane. This term covers the host cell environment outside an intracellular parasite [goid 5576] [evidence IEA]; That part of a multicellular organism outside the cells proper, usually taken to be outside the plasma membra…	The regulation of the levels, transport, and metabolism of monovalent inorganic anions within a cell or between a cell and its external environment [goid 30320] [evidence TAS]; The regulation of the levels, transport, and metabolism of calcium ions within	The action characteristic of a hormone, any substance formed in very small amounts in one specialized organ or group of cells and carried (sometimes in the bloodstream) to another organ or group of cells in the same organism, upon which it has a specific	Stc	Stc
35960	1.61592	3.065	8.61125207818147	14.2728849186535	1.38e-10	1.65e-08	7.78252	14.5400429151702	35960	QPCT	990687	Mus musculus	RefSeq	ILMN_253769	ILMN_253769	QPCT	NM_027455.1	NM_027455.1		70536	110625781	NM_027455.1	Qpct	NP_081731.1	ILMN_2814865	990687	S	898	CCATTCCTTGAAGGATGTCTCTGGTTCCAAGCCAGATCTCTCACTCCGGC				17qE3	Mus musculus glutaminyl-peptide cyclotransferase (glutaminyl cyclase) (Qpct), mRNA.		The hydrolysis of a peptide bond or bonds within a protein [goid 6508] [evidence IEA]	Catalysis of the transfer of a group, e.g. a methyl group, glycosyl group, acyl group, phosphorus-containing, or other groups, from one compound (generally regarded as the donor) to another compound (generally regarded as the acceptor). Transferase is the	5730422A13Rik	5730422A13Rik
7735	1.63507	3.106	10.7320110468979	20.1184751497938	7.09e-13	1.9e-10	9.72125	19.87659090786	7735	ALOX5	5820286	Mus musculus	RefSeq	ILMN_196668	ILMN_232786	ALOX5	NM_009662.2	NM_009662.2		11689	116686109	NM_009662.2	Alox5	NP_033792.1	ILMN_1221016	5820286	S	2041	GCCAGTGAAGGAAGCCATGATCCGATTCCGCAAGAACCTGGAGGCCATCG	6	-	116360825-116360874	6qE3	Mus musculus arachidonate 5-lipoxygenase (Alox5), mRNA.	Double layer of lipid molecules that encloses all cells, and, in eukaryotes, many organelles; may be a single or double lipid bilayer; also includes associated proteins [goid 16020] [evidence IEA]; All of the contents of a cell excluding the plasma membrane and nucleus, but including other subcellular structures [goid 5737] [evidence IDA]; A membrane-bounded organelle of eukaryotic cells in which…	The chemical reactions and pathways resulting in the formation of leukotriene, a pharmacologically active substance derived from a polyunsaturated fatty acid, such as arachidonic acid [goid 19370] [evidence IEA]; The immediate defensive reaction (by verte	Interacting selectively with any metal ion [goid 46872] [evidence IEA]; Catalysis of an oxidation-reduction (redox) reaction in which hydrogen or electrons are transferred from one donor, and two oxygen atoms is incorporated into a donor [goid 16702] [evi	F730011J02; AI850497; 5LX; 5-LOX; 5LO; 5-LO	5LO; F730011J02; AI850497; 5LX; 5-LOX; 5-LO
7413	1.65012	3.139	9.76938286548223	15.1251176146321	5.73e-11	8.35e-09	8.07831	15.4364465695942	7413	AHNAK2	4040450	Mus musculus	RefSeq	ILMN_254174	ILMN_254174	AHNAK2	NM_001033476.1	NM_001033476.1		382643	85702000	NM_001033476.1	Ahnak2	NP_001028648.1	ILMN_3161105	4040450	S	3174	CCTCGACTCTTTCGCTAATGGCAAGCTTTGGGGCGCAGACTGTGAGGGTG	12	-	114010628-114010677	12qF1	Mus musculus AHNAK nucleoprotein 2 (Ahnak2), mRNA.			Interacting selectively with any nucleic acid [goid 3676] [evidence IEA]	Gm1185	Gm1185
17351	1.6616	3.164	11.3214643818605	18.9009792879982	1.87e-12	4.64e-10	9.33348	18.904262924951	17351	EPHX1	4280402	Mus musculus	RefSeq	ILMN_215839	ILMN_215839	EPHX1	NM_010145.2	NM_010145.2		13849	31981782	NM_010145.2	Ephx1	NP_034275.1	ILMN_2664224	4280402	S	1462	TGGCTTTAGCAGCAGCCCTGGTTCCTTCCCAGTCATACTTATGGAAGATG	1	-	182919840-182919889	1qH4	Mus musculus epoxide hydrolase 1, microsomal (Ephx1), mRNA.	The irregular network of unit membranes, visible only by electron microscopy, that occurs in the cytoplasm of many eukaryotic cells. The membranes form a complex meshwork of tubular channels, which are often expanded into slitlike cavities called cisternae. The ER takes two forms, rough (or granular), with ribosomes adhering to the outer surface, and smooth (with no ribosomes attached) [goid 5783…	A change in state or activity of a cell or an organism (in terms of movement, secretion, enzyme production, gene expression, etc.) as a result of a toxin stimulus [goid 9636] [evidence IEA]; A change in state or activity of a cell or an organism (in terms	Catalysis of the reaction: cis-stilbene oxide + H2O = (+)-(1R,2R)-1,2-diphenylethane-1,2-diol [goid 33961] [evidence IEA]; Catalysis of the hydrolysis of various bonds, e.g. C-O, C-N, C-C, phosphoric anhydride bonds, etc. Hydrolase is the systematic name	AI195553; Eph1; Eph-1	AI195553; Eph1; Eph-1
1451	1.66758	3.177	8.45239039265746	18.1111736746311	3.62e-12	8.37e-10	9.07727	18.2389045906995	1451	COQ2	2340538	Mus musculus	MEEBO	ILMN_219267	ILMN_219267	2310002F18RIK	scl26322.8.1_52	XM_132218.3			38080335	XM_132218.3	2310002F18Rik		ILMN_2706468	2340538	S	1320	GCTCTAGGTTCTCTCCTAGCAAATAAACTCATTTGTACAACTTTCAGGGC
29249	1.67887	3.202	9.46118091532223	14.3453340259829	1.28e-10	1.58e-08	7.80134	14.6181326959902	29249	MFAP2	5820537	Mus musculus	RefSeq	ILMN_209358	ILMN_209358	MFAP2	NM_008546.2	NM_008546.2		17150	31982203	NM_008546.2	Mfap2	NP_032572.1	ILMN_2981542	5820537	S	925	GCTGGTCTGCTTGGATTTCCTACGCCCCCAGGCATGGACCACCTCTGTTT	4	+	140571810-140571859	4qD3	Mus musculus microfibrillar-associated protein 2 (Mfap2), mRNA.	The space external to the outermost structure of a cell. For cells without external protective or external encapsulating structures this refers to space outside of the plasma membrane. This term covers the host cell environment outside an intracellular parasite [goid 5576] [evidence IEA]; A layer consisting mainly of proteins (especially collagen) and glycosaminoglycans (mostly as proteoglycans) …			Magp1; AI893631; Magp	Magp1; AI893631; Magp
16355	1.67986	3.204	8.70854471029304	17.9653999231158	4.11e-12	9.39e-10	9.02733	18.1129303304572	16355	EDNRA	4040189	Mus musculus	RefSeq	ILMN_189985	ILMN_258929	EDNRA	NM_010332.2	NM_010332.2		13617	93102407	NM_010332.2	Ednra	NP_034462.1	ILMN_2674351	4040189	S	3526	GGGCCCTGGTAACTCTACTGGGCATTTTCCCAGATGTTTACAGACTGTGA	8	-	80186995-80187044	8qC1	Mus musculus endothelin receptor type A (Ednra), mRNA.	Penetrating at least one phospholipid bilayer of a membrane. May also refer to the state of being buried in the bilayer with no exposure outside the bilayer. When used to describe a protein, indicates that all or part of the peptide sequence is embedded in the membrane [goid 16021] [evidence IEA]; Double layer of lipid molecules that encloses all cells, and, in eukaryotes, many organelles; may be…	The process of gaseous exchange between an organism and its environment. In plants, microorganisms, and many small animals, air or water makes direct contact with the organism's cells or tissue fluids, and the processes of diffusion supply the organism wi	Combining with an extracellular or intracellular messenger to initiate a change in cell activity [goid 4872] [evidence IEA]; Mediates the transfer of a signal from the outside to the inside of a cell by means other than the introduction of the signal mole	Gpcr10; ET-AR; ETa	Gpcr10; ET-AR; ETa
41462	1.69117	3.229	8.65375909769691	19.0583801454087	1.65e-12	4.12e-10	9.3851	19.0335085744176	41462	TIPIN	6450047	Mus musculus	RefSeq	ILMN_196075	ILMN_236940	TIPIN	NM_025372.3	NM_025372.3		66131	146134905	NM_025372.3	Tipin	NP_079648.1	ILMN_1234909	6450047	S	820	CGCCAGTACACATGAAGAGGAACAGTGCAAAGCAGAGGAGACACAACTGG				9qC	Mus musculus timeless interacting protein (Tipin), mRNA.	All of the contents of a cell excluding the plasma membrane and nucleus, but including other subcellular structures [goid 5737] [evidence IDA]; A membrane-bounded organelle of eukaryotic cells in which chromosomes are housed and replicated. In most cells, the nucleus contains all of the cell's chromosomes except the organellar chromosomes, and is the site of RNA synthesis and processing. In some …	A change in state or activity of a cell or an organism (in terms of movement, secretion, enzyme production, gene expression, etc.) as a result of a stimulus indicating damage to its DNA from environmental insults or errors during metabolism [goid 6974] [e	Interacting selectively with any protein or protein complex (a complex of two or more proteins that may include other nonprotein molecules) [goid 5515] [evidence IPI]	1110018P21Rik; 1110005A05Rik	1110018P21Rik; 1110005A05Rik
38331	1.70282	3.255	10.7849232517249	17.0340409083382	9.33e-12	1.83e-09	8.73755	17.2833947363328	38331	SERPINE2	870309	Mus musculus	Riken	ILMN_204512	ILMN_204512	SERPINE2	ri|B230326M24|PX00160G23|AK045954|2047					AK045954	Serpine2		ILMN_1246808	870309	S	1621	GTGGAATGCTGGATGCCTGGGATGCTGTAGTGAAGGATGAGCAGGCCGGT						The space external to the outermost structure of a cell. For cells without external protective or external encapsulating structures this refers to space outside of the plasma membrane. This term covers the host cell environment outside an intracellular parasite [goid 5576] [evidence IEA]	The process whose specific outcome is the progression of nervous tissue over time, from its formation to its mature state [goid 7399] [evidence IEA]; The process whereby relatively unspecialized cells, e.g. embryonic or regenerative cells, acquire special	Stops, prevents or reduces the activity of an endopeptidase, any enzyme that hydrolyzes nonterminal peptide bonds in polypeptides [goid 4866] [evidence IEA]; Stops, prevents or reduces the activity of serine-type endopeptidases, enzymes that catalyze the
12943	1.73427	3.327	8.54049738818487	19.7531685100786	9.43e-13	2.44e-10	9.61261	19.5913215546597	12943	COL1A1	10279	Mus musculus	MEEBO	ILMN_217812	ILMN_217812	COL1A1	scl012842.26_28	NM_007742.2			34328107	NM_007742.2	Col1a1		ILMN_2687872	10279	S	4243	CCAACGAGATCGAGCTCAGAGGCGAAGGCAACAGTCGCTTCACCTACAGC						The space external to the outermost structure of a cell. For cells without external protective or external encapsulating structures this refers to space outside of the plasma membrane. This term covers the host cell environment outside an intracellular parasite [goid 5576] [evidence IEA]; A layer consisting mainly of proteins (especially collagen) and glycosaminoglycans (mostly as proteoglycans) …	The process whose specific outcome is the progression of the skeleton over time, from its formation to the mature structure. The skeleton is the bony framework of the body in vertebrates (endoskeleton) or the hard outer envelope of insects (exoskeleton or	The action of a molecule that contributes to the structural integrity of a complex or assembly within or outside a cell [goid 5198] [evidence IEA]; The action of a molecule that contributes to the structural integrity of the extracellular matrix [goid 520
41404	1.75972	3.386	10.0251580846496	15.5309402676023	3.83e-11	6.2e-09	8.20761	15.8469356289715	41404	TIAM1	5270452	Mus musculus	RefSeq	ILMN_221605	ILMN_221605	TIAM1	NM_009384.2	NM_009384.2		21844	142372435	NM_009384.2	Tiam1	NP_033410.1	ILMN_2737710	5270452	S	7046	GCAGAGGTGTCGGATAGTCACATTTTCTGGTCTCCCTGCAACACGTCCAT	16	-	89787550-89787599	16qC3.3	Mus musculus T-cell lymphoma invasion and metastasis 1 (Tiam1), mRNA.	The living contents of a cell; the matter contained within (but not including) the plasma membrane, usually taken to exclude large vacuoles and masses of secretory or ingested material. In eukaryotes it includes the nucleus and cytoplasm [goid 5622] [evidence IEA]; The membrane surrounding a cell that separates the cell from its external environment. It consists of a phospholipid bilayer and asso…	A series of reactions within the cell that occur as a result of a single trigger reaction or compound [goid 7242] [evidence IEA]; The cascade of processes by which a signal interacts with a receptor, causing a change in the level or activity of a second m	Stimulates the exchange of guanyl nucleotides by a GTPase of the Rho family. Under normal cellular physiological conditions, the concentration of GTP is higher than that of GDP, favoring the replacement of GDP by GTP in association with the GTPase [goid 5	D16Ium10; AI847750; D16Ium10e	D16Ium10; AI847750; D16Ium10e
20025	1.76956	3.409	8.79508295068931	15.1335987935416	5.68e-11	8.33e-09	8.07935	15.4451301619522	20025	GRIA3	6900706	Mus musculus	RefSeq	ILMN_189832	ILMN_230618	GRIA3	NM_016886.2	NM_016886.2		53623	84781716	NM_016886.2	Gria3	NP_058582.2	ILMN_2638066	6900706	S	1788	CAACAATGAAGAACCTCGTGACCCACAAAGCCCTCCTGATCCTCCCAATG		+	38963345-38963394	XqA3.3-qA4	Mus musculus glutamate receptor, ionotropic, AMPA3 (alpha 3) (Gria3), mRNA.	Penetrating at least one phospholipid bilayer of a membrane. May also refer to the state of being buried in the bilayer with no exposure outside the bilayer. When used to describe a protein, indicates that all or part of the peptide sequence is embedded in the membrane [goid 16021] [evidence IEA]; Double layer of lipid molecules that encloses all cells, and, in eukaryotes, many organelles; may be…	The directed movement of substances (such as macromolecules, small molecules, ions) into, out of, within or between cells, or within a multicellular organism [goid 6810] [evidence IEA]; The directed movement of charged atoms or small charged molecules int	Catalysis of facilitated diffusion of an ion (by an energy-independent process) by passage through a transmembrane aqueous pore or channel without evidence for a carrier-mediated mechanism [goid 5216] [evidence IEA]; Combining with an extracellular or int	Glur-3; mKIAA4184; KIAA4184; Glur3; 2900064I19Rik	Glur-3; mKIAA4184; KIAA4184; Glur3; 2900064I19Rik
371	1.77832	3.43	9.88231449579677	19.9490290941079	8.09e-13	2.12e-10	9.67366	19.7449397134303	371	RMDN3	5310722	Mus musculus	RefSeq	ILMN_227871	ILMN_227871	1200015F23RIK	NM_001033136.2	NM_001033136.2		67809	118131146	NM_001033136.2	1200015F23Rik	NP_001028308.1	ILMN_3150536	5310722	A	1921	GTCACACCCTACCTACGAGGACAAAAGGAGCCAGCACAGCCCAGGTACTG	2	-	118962936-118962985	2qE5	Mus musculus RIKEN cDNA 1200015F23 gene (1200015F23Rik), mRNA. XM_924991	All of the contents of a cell excluding the plasma membrane and nucleus, but including other subcellular structures [goid 5737] [evidence IEA]; A membrane-bounded organelle of eukaryotic cells in which chromosomes are housed and replicated. In most cells, the nucleus contains all of the cell's chromosomes except the organellar chromosomes, and is the site of RNA synthesis and processing. In some …	A form of programmed cell death induced by external or internal signals that trigger the activity of proteolytic caspases, whose actions dismantle the cell and result in cell death. Apoptosis begins internally with condensation and subsequent fragmentatio	The selective, often stoichiometric, interaction of a molecule with one or more specific sites on another molecule [goid 5488] [evidence IEA]	RP23-15I21.5; AI131757	RP23-15I21.5; AI131757
15798	1.79718	3.475	9.1442514951715	16.8023513944025	1.15e-11	2.13e-09	8.67162	17.0701323049534	15798	DUSP16	7160397	Mus musculus	RefSeq	ILMN_190148	ILMN_238688	DUSP16	NM_001048054.1	NM_001048054.1		70686	114205413	NM_001048054.1	Dusp16	NP_001041519.1	ILMN_2467596	7160397	S	3931	GGATGGTACAAAATGGACTCTGTGAGAAATGCTGGAAACCGTTCAGGCCG	6	-	134665651-134665700	6qG1	Mus musculus dual specificity phosphatase 16 (Dusp16), transcript variant B1, mRNA.	All of the contents of a cell excluding the plasma membrane and nucleus, but including other subcellular structures [goid 5737] [evidence IDA]; A membrane-bounded organelle of eukaryotic cells in which chromosomes are housed and replicated. In most cells, the nucleus contains all of the cell's chromosomes except the organellar chromosomes, and is the site of RNA synthesis and processing. In some …	Any process that terminates the activity of the active enzyme MAP kinase [goid 188] [evidence IDA]	Catalysis of the hydrolysis of various bonds, e.g. C-O, C-N, C-C, phosphoric anhydride bonds, etc. Hydrolase is the systematic name for any enzyme of EC class 3 [goid 16787] [evidence IEA]; Catalysis of the transfer of a phosphate group, usually from ATP,	Mkpm; D6Ertd213e; MKP-7; MKP7; AW558566; 3830417M17Rik	Mkpm; D6Ertd213e; MKP-7; MKP7; AW558566; 3830417M17Rik
19970	1.83285	3.562	10.2890877087929	20.7086355294947	4.51e-13	1.3e-10	9.88606	20.3263056954173	19970	GPX3	7320053	Mus musculus	RefSeq	ILMN_219947	ILMN_219947	GPX3	NM_008161.2	NM_008161.2		14778	145275177	NM_008161.2	Gpx3	NP_032187.2	ILMN_2715546	7320053	S	1275	GTGGGCGGGCCTCCCCTGAGCCCGTCTGTGGTGCCAGCCCTTAGTGCATT				11qB1.3	Mus musculus glutathione peroxidase 3 (Gpx3), transcript variant 2, mRNA.	The space external to the outermost structure of a cell. For cells without external protective or external encapsulating structures this refers to space outside of the plasma membrane. This term covers the host cell environment outside an intracellular parasite [goid 5576] [evidence IEA]	The process of removal or addition of one or more electrons with or without the concomitant removal or addition of a proton or protons [goid 55114] [evidence IEA]; A change in state or activity of a cell or an organism (in terms of movement, secretion, en	Catalysis of an oxidation-reduction (redox) reaction, a reversible chemical reaction in which the oxidation state of an atom or atoms within a molecule is altered. One substrate acts as a hydrogen or electron donor and becomes oxidized, while the other ac	GSHPx-P; AA960521; GSHPx-3; GPx	GSHPx-P; GSHPx-3; AA960521; GPx
40110	1.84551	3.594	9.2118788774815	16.6792705452204	1.29e-11	2.35e-09	8.62893	16.9556760771033	40110	SRP9	6110132	Mus musculus	RefSeq	ILMN_213903	ILMN_213903	SRP9	NM_012058.2	NM_012058.2		27058	31560508	NM_012058.2	Srp9	NP_036188.1	ILMN_1260348	6110132	S	760	GCTGCAGTGGTATGTTTCTTTTGGAGTACAACATGTATGCCGTTTACAAC	1	+	184061931-184061980	1qH5	Mus musculus signal recognition particle 9 (Srp9), mRNA.	All of the contents of a cell excluding the plasma membrane and nucleus, but including other subcellular structures [goid 5737] [evidence IEA]; A ribonucleoprotein particle of 325 kDa composed of a 7S (300 nucleotide) RNA molecule and a complex of six different polypeptides. This binds both to the N-terminal signal peptide for proteins destined for the endoplasmic reticulum as they emerge from th…	Any process that stops, prevents or reduces the frequency, rate or extent of translational elongation [goid 45900] [evidence IEA]; The targeting of proteins to a membrane that occurs during translation and is dependent upon two key components, the signal-	Interacting selectively with an RNA molecule or a portion thereof [goid 3723] [evidence IEA]; Interacting selectively with 7S RNA, the RNA component of the signal recognition particle (SRP) [goid 8312] [evidence IEA]; Interacting selectively with any prot	9kDa	9kDa
21629	1.8637	3.639	8.48039205621677	22.7222826102123	1.05e-13	3.84e-11	10.4157	21.7650962761058	21629	IL11	7650477	Mus musculus	RefSeq	ILMN_215774	ILMN_215774	IL11	NM_008350.2	NM_008350.2		16156	144922698	NM_008350.2	Il11	NP_032376.1	ILMN_1243862	7650477	S	901	TGGGTTCTGGGGTCTCTATGAAATCTGTTCACAGTGTCTTCCTCACTTCC	7	-	4724863-4724912	7qA1	Mus musculus interleukin 11 (Il11), mRNA.	The space external to the outermost structure of a cell. For cells without external protective or external encapsulating structures this refers to space outside of the plasma membrane. This term covers the host cell environment outside an intracellular parasite [goid 5576] [evidence IEA]; That part of a multicellular organism outside the cells proper, usually taken to be outside the plasma membra…	Any process that stops, prevents or reduces the frequency, rate or extent of the regulated release of a hormone from a cell or group of cells [goid 46888] [evidence ISO]; Any process that activates or increases the rate or extent of cell proliferation [go	Functions to control the survival, growth, differentiation and effector function of tissues and cells [goid 5125] [evidence IDA]; The function that stimulates a cell to grow or proliferate. Most growth factors have other actions besides the induction of c	IL-11	IL-11
11567	1.87867	3.677	8.19618871903539	15.5306580443281	3.83e-11	6.2e-09	8.20761	15.846653675787	11567	CCDC50	5360653	Mus musculus	RefSeq	ILMN_221575	ILMN_221575	CCDC50	NM_026202.2	NM_026202.2		67501	71043974	NM_026202.2	Ccdc50	NP_080478.2	ILMN_2737381	5360653	S	1704	GTATAGACTTTAATTGTCTGATACTTTCTCTCAGGTCCATGAGGCGTCAA	16	+	27447033-27447082	16qB2	Mus musculus coiled-coil domain containing 50 (Ccdc50), transcript variant 1, mRNA.	All of the contents of a cell excluding the plasma membrane and nucleus, but including other subcellular structures [goid 5737] [evidence IEA]			C3orf6; AW048328; 2610529H08Rik	C3orf6; AW048328; 2610529H08Rik
43222	1.87999	3.681	8.2176791674075	22.0102717992898	1.74e-13	5.83e-11	10.2343	21.2724191183489	43222	UMPS	1410445	Mus musculus	RefSeq	ILMN_185873	ILMN_185873	UMPS	NM_009471.1	NM_009471.1		22247	33859497	NM_009471.1	Umps	NP_033497.1	ILMN_2987878	1410445	S	2935	GAGGACGACTTACTATTCCACCCATTAAAACTAACAACAGTACCCTTGGC	16	-	33874993-33875042	16qB3	Mus musculus uridine monophosphate synthetase (Umps), mRNA.		The chemical reactions and pathways resulting in the formation of a pyrimidine nucleotide, a compound consisting of nucleoside (a pyrimidine base linked to a deoxyribose or ribose sugar) esterified with a phosphate moiety at either the 3' or 5'-hydroxyl g	Catalysis of the cleavage of C-C, C-O, C-N and other bonds by other means than by hydrolysis or oxidation, or conversely adding a group to a double bond. They differ from other enzymes in that two substrates are involved in one reaction direction, but onl	1700095D23Rik; AA408257; BB164745; AL033308	1700095D23Rik; AA408257; BB164745; AL033308
39351	1.88026	3.681	9.36329614748824	11.7604283976536	2.43e-09	1.71e-07	6.767	11.5875495645064	39351	SLCO4A1	5820270	Mus musculus	RefSeq	ILMN_211312	ILMN_211312	SLCO4A1	NM_148933.1	NM_148933.1		108115	22507334	NM_148933.1	Slco4a1	NP_683735.1	ILMN_2661340	5820270	S	2993	GATCCCATCTGAGGTGCCACGCAGCTTGTGTGGACAGTGTGTTTCTATGT	2	+	180209463-180209512	2qH4	Mus musculus solute carrier organic anion transporter family, member 4a1 (Slco4a1), mRNA.	Double layer of lipid molecules that encloses all cells, and, in eukaryotes, many organelles; may be a single or double lipid bilayer; also includes associated proteins [goid 16020] [evidence IEA]; Penetrating at least one phospholipid bilayer of a membrane. May also refer to the state of being buried in the bilayer with no exposure outside the bilayer. When used to describe a protein, indicates …	The directed movement of charged atoms or small charged molecules into, out of, within or between cells [goid 6811] [evidence IEA]; The directed movement of substances (such as macromolecules, small molecules, ions) into, out of, within or between cells,	Enables the directed movement of substances (such as macromolecules, small molecules, ions) into, out of, within or between cells [goid 5215] [evidence IEA]; Catalysis of the transfer of organic anions from one side of a membrane to the other. Organic ani	MGC28799; Slc21a12; MGC28824; OATP-E	MGC28799; Slc21a12; MGC28824; OATP-E
19022	1.88816	3.702	9.720145555955	23.0242799176003	8.57e-14	3.22e-11	10.4921	21.9690660232426	19022	GDF15	650524	Mus musculus	RefSeq	ILMN_221419	ILMN_221419	GDF15	NM_011819.1	NM_011819.1		23886	6753967	NM_011819.1	Gdf15	NP_035949.1	ILMN_2735350	650524	S	1318	CCCCGGTGGTTCTTATGCACAGGACAGACAGTGGTGTGTCACTGCAGACT	8	-	73153467-73153516	8qB3.3	Mus musculus growth differentiation factor 15 (Gdf15), mRNA.	That part of a multicellular organism outside the cells proper, usually taken to be outside the plasma membranes, and occupied by fluid [goid 5615] [evidence IEA]; The space external to the outermost structure of a cell. For cells without external protective or external encapsulating structures this refers to space outside of the plasma membrane. This term covers the host cell environment outside…		Functions to control the survival, growth, differentiation and effector function of tissues and cells [goid 5125] [evidence IEA]; The function that stimulates a cell to grow or proliferate. Most growth factors have other actions besides the induction of c	NAG-1; SBF; MIC-1	SBF; NAG-1; MIC-1
29795	1.88894	3.704	11.5179825068579	17.6077561830629	5.6e-12	1.21e-09	8.91721	17.7995125159172	29795	MRPL10	4210047	Mus musculus	RefSeq	ILMN_210872	ILMN_210872	MRPL10	NM_026154.1	NM_026154.1		107732	13385657	NM_026154.1	Mrpl10	NP_080430.1	ILMN_2822622	4210047	S	1241	GCCAGCTCCTTTAGTCCTCACCATTCAGGAAACAGCAGAGAAGCCTGAGT	11	+	96910086-96910135	11qD	Mus musculus mitochondrial ribosomal protein L10 (Mrpl10), nuclear gene encoding mitochondrial protein, mRNA.	An intracellular organelle, about 200 A in diameter, consisting of RNA and protein. It is the site of protein biosynthesis resulting from translation of messenger RNA (mRNA). It consists of two subunits, one large and one small, each containing only protein and RNA. Both the ribosome and its subunits are characterized by their sedimentation coefficients, expressed in Svedberg units (symbol: S). H…	The process of the formation of the constituents of the ribosome subunits, their assembly, and their transport to the sites of protein synthesis [goid 42254] [evidence ISS]	The action of a molecule that contributes to the structural integrity of the ribosome [goid 3735] [evidence ISS]	MGC28763; 0610040E02Rik; Rpml8; C78440; MRP-L8	MGC28763; 0610040E02Rik; Rpml8; C78440; MRP-L8
21742	1.92029	3.785	8.72591649138815	13.746620114368	2.42e-10	2.56e-08	7.59176	13.9617746136194	21742	IL33	3440767	Mus musculus	RefSeq	ILMN_213496	ILMN_213496	IL33	NM_133775.1	NM_133775.1		77125	19526999	NM_133775.1	Il33	NP_598536.1	ILMN_1259747	3440767	S	2245	CAATAGCTGGAGGAATGTATGATCAAAGAGGCCGGGAACCGCCGTGTAGG	19	+	30034954-30035003	19qC1	Mus musculus interleukin 33 (Il33), mRNA.	That part of a multicellular organism outside the cells proper, usually taken to be outside the plasma membranes, and occupied by fluid [goid 5615] [evidence IEA]; The space external to the outermost structure of a cell. For cells without external protective or external encapsulating structures this refers to space outside of the plasma membrane. This term covers the host cell environment outside…	Any process specifically pertinent to the functioning of integrated living units: cells, tissues, organs, and organisms. A process is a collection of molecular events with a defined beginning and end [goid 8150] [evidence ND ]	Functions to control the survival, growth, differentiation and effector function of tissues and cells [goid 5125] [evidence IPI]	Il-33; NF-HEV; Il1f11; 9230117N10Rik	Il-33; NF-HEV; Il1f11; 9230117N10Rik
6996	1.99434	3.984	12.0283224031961	15.2344144718412	5.14e-11	7.72e-09	8.11238	15.5480055317811	6996	ACTG2	1980209	Mus musculus	RefSeq	ILMN_210831	ILMN_210831	ACTG2	NM_009610.1	NM_009610.1		11468	6752951	NM_009610.1	Actg2	NP_033740.1	ILMN_2839313	1980209	S	1191	TCCCCACAAGACTGCTGTCACCAGCCACAGATCATTAAAACCTTCAAGCC	6	-	83462905-83462917:83462918-83462954	6qC3	Mus musculus actin, gamma 2, smooth muscle, enteric (Actg2), mRNA.	All of the contents of a cell excluding the plasma membrane and nucleus, but including other subcellular structures [goid 5737] [evidence IEA]; Any of the various filamentous elements that form the internal framework of cells, and typically remain after treatment of the cells with mild detergent to remove membrane constituents and soluble components of the cytoplasm. The term embraces intermediat…		Interacting selectively with a nucleotide, any compound consisting of a nucleoside that is esterified with (ortho)phosphate or an oligophosphate at any hydroxyl group on the ribose or deoxyribose moiety [goid 166] [evidence IEA]; Interacting selectively w	SMGA; Act4; ACTA3; Act-4	SMGA; Act4; ACTA3; Act-4
42341	2.02807	4.079	8.34114704532652	16.6170240782271	1.36e-11	2.43e-09	8.61439	16.8974796593134	42341	TRIM11	5360349	Mus musculus	RefSeq	ILMN_186471	ILMN_186471	TRIM11	NM_053168.1	NM_053168.1		94091	16716454	NM_053168.1	Trim11	NP_444398.1	ILMN_2435814	5360349	S	1970	TAGCGTGGCCCCAGAGATGAAGCAATCTAGTAGGGGCTGAATCCTACAGG	11	+	58804678-58804727	11qB1.3	Mus musculus tripartite motif-containing 11 (Trim11), mRNA.	All of the contents of a cell excluding the plasma membrane and nucleus, but including other subcellular structures [goid 5737] [evidence IDA]; A membrane-bounded organelle of eukaryotic cells in which chromosomes are housed and replicated. In most cells, the nucleus contains all of the cell's chromosomes except the organellar chromosomes, and is the site of RNA synthesis and processing. In some …	The chemical reactions and pathways resulting in the breakdown of a protein or peptide by hydrolysis of its peptide bonds, initiated by the covalent attachment of a ubiquitin moiety, or multiple ubiquitin moieties, to the protein [goid 6511] [evidence IEA	Interacting selectively with zinc (Zn) ions [goid 8270] [evidence IEA]; Interacting selectively with any metal ion [goid 46872] [evidence IEA]; Catalysis of the ligation of two substances with concomitant breaking of a diphosphate linkage, usually in a nu
16426	2.03305	4.093	9.4630292831203	20.0898113065385	7.25e-13	1.92e-10	9.7167	19.8544012039358	16426	EFS	4610338	Mus musculus	RefSeq	ILMN_213155	ILMN_213155	EFS	NM_010112.3	NM_010112.3		13644	141801691	NM_010112.3	Efs	NP_034242.2	ILMN_2634222	4610338	S	2515	AGAAACACCAGAGAGCTTCTCCCCTCACAAGTCAGGAGAGCCGGCCACAG	14	-	55535512-55535561	14qC3	Mus musculus embryonal Fyn-associated substrate (Efs), mRNA.		The attachment of a cell, either to another cell or to an underlying substrate such as the extracellular matrix, via cell adhesion molecules [goid 7155] [evidence IEA]	Interacting selectively with a SH3 domain (Src homology 3) of a protein, small protein modules containing approximately 50 amino acid residues found in a great variety of intracellular or membrane-associated proteins [goid 17124] [evidence IDA]; Interacti
22465	2.03772	4.106	8.82337438817418	24.9622059893505	2.4e-14	1.1e-11	10.9586	23.2120971115192	22465	KCTD12	5270743	Mus musculus	RefSeq	ILMN_190505	ILMN_225937	KCTD12	NM_177715.4	NM_177715.4		239217	123701965	NM_177715.4	Kctd12	NP_808383.3	ILMN_2736783	5270743	S	4691	CCCAGAGACAACTGGCAGTGCTTACAACGTGGTCTAATTTCTATGGCCGT	14	-	103377114-103377163	14qE2.3	Mus musculus potassium channel tetramerisation domain containing 12 (Kctd12), mRNA.	Double layer of lipid molecules that encloses all cells, and, in eukaryotes, many organelles; may be a single or double lipid bilayer; also includes associated proteins [goid 16020] [evidence IEA]; A protein complex that forms a transmembrane channel through which potassium ions may cross a cell membrane in response to changes in membrane potential [goid 8076] [evidence IEA]	The directed movement of potassium ions (K+) into, out of, within or between cells [goid 6813] [evidence IEA]	Interacting selectively with any protein or protein complex (a complex of two or more proteins that may include other nonprotein molecules) [goid 5515] [evidence IEA]; Catalysis of the transmembrane transfer of a potassium ion by a voltage-gated channel [	AW538430; Pfetin; AU046135; Pfet1	AW538430; Pfetin; AU046135; Pfet1
18947	2.05386	4.152	10.828485349528	21.5055023991196	2.5e-13	7.88e-11	10.1035	20.9127186725054	18947	GBP2	6860600	Mus musculus	RefSeq	ILMN_210436	ILMN_210436	GBP2	NM_010260.1	NM_010260.1		14469	6753949	NM_010260.1	Gbp2	NP_034390.1	ILMN_3047389	6860600	I	69	CTGCAGCCAGCCTCAGAGGCAAAGCTGACCAGCATTGAAAAGCTGCTTCT	3	+	142283695-142283744	3qH1	Mus musculus guanylate binding protein 2 (Gbp2), mRNA.	The part of a cell or its extracellular environment in which a gene product is located. A gene product may be located in one or more parts of a cell and its location may be as specific as a particular macromolecular complex, that is, a stable, persistent association of macromolecules that function together [goid 5575] [evidence ND ]; Double layer of lipid molecules that encloses all cells, and, i…	Any immune system process that functions in the calibrated response of an organism to a potential internal or invasive threat [goid 6955] [evidence IEA]	Catalysis of the reaction: GTP + H2O = GDP + phosphate [goid 3924] [evidence ISS]; Interacting selectively with GTP, guanosine triphosphate [goid 5525] [evidence IEA]; Interacting selectively with a nucleotide, any compound consisting of a nucleoside that
41195	2.07039	4.2	8.90174604435492	24.9507986723369	2.42e-14	1.1e-11	10.9586	23.2050959583212	41195	TENS1	6200328	Mus musculus	MEEBO	ILMN_192802	ILMN_192802	TENS1	scl00319939.1_268				51766289	XM_109868	Tens1		ILMN_2491469	6200328	S	6	GGAGGGCTGGTTGTCCTTGATGTGTGGTCTGCATAGCATGGGAAACACTG
10558	2.0722	4.205	8.05216134570249	23.148052618707	7.88e-14	3.01e-11	10.5214	22.0518268971309	10558	MTUS2	1780603	Mus musculus	RefSeq	ILMN_223742	ILMN_223742	C130038G02RIK	NM_029920.5	NM_029920.5		77521	142362771	NM_029920.5	C130038G02Rik	NP_084196.4	ILMN_2768482	1780603	S	4710	GAAAGGATCCAGGTGCTGCAGCAGCAGAATGAAGACCTCAAAGCGAGGAT	5	+	149118230-149118279	5qG3	Mus musculus RIKEN cDNA C130038G02 gene (C130038G02Rik), transcript variant 2, mRNA.				mKIAA0774; AU067634; 5730592G18Rik; Gm763; A730013O20Rik	mKIAA0774; AU067634; 5730592G18Rik; Gm763; A730013O20Rik
9600	2.07969	4.227	7.98786821968604	25.5139714641432	1.7e-14	8.08e-12	11.0926	23.5465321594137	9600	CPTP	7000315	Mus musculus	Riken	ILMN_207416	ILMN_207416	BC002216	ri|F630049N15|PL00015K03|AK089229|1852					AK089229	BC002216		ILMN_1251114	7000315	S	1443	CCTGCCCTGGTCAGTAGACCTGTTTCACGGCTTCTGTAGAATATTACATC
41263	2.08408	4.24	8.30444269950657	22.2543599543016	1.46e-13	5.09e-11	10.2933	21.4432173363458	41263	TFPI	240731	Mus musculus	RefSeq	ILMN_245627	ILMN_245627	TFPI	NM_011576.1	NM_011576.1		21788	33859643	NM_011576.1	Tfpi	NP_035706.1	ILMN_2819650	240731	S	1066	ATTCAGCCACTGGGAAATGCCACCGATTTAACTACACTGGATGTGGGGGA	2	-	84274450-84274499	2qD	Mus musculus tissue factor pathway inhibitor (Tfpi), mRNA.	The space external to the outermost structure of a cell. For cells without external protective or external encapsulating structures this refers to space outside of the plasma membrane. This term covers the host cell environment outside an intracellular parasite [goid 5576] [evidence IEA]	The sequential process by which the multiple coagulation factors of the blood interact, ultimately resulting in the formation of an insoluble fibrin clot; it may be divided into three stages: stage 1, the formation of intrinsic and extrinsic prothrombin c	Stops, prevents or reduces the activity of an endopeptidase, any enzyme that hydrolyzes nonterminal peptide bonds in polypeptides [goid 4866] [evidence IEA]; Stops, prevents or reduces the activity of serine-type endopeptidases, enzymes that catalyze the	LACI; EPI; AW552122; A630013F22Rik	LACI; EPI; AW552122; A630013F22Rik
36709	2.08598	4.246	9.0237379406164	16.5982756758809	1.39e-11	2.45e-09	8.61083	16.8799098133252	36709	RG9MTD1	10739	Mus musculus	RefSeq	ILMN_217954	ILMN_217954	RG9MTD1	NM_029092.2	NM_029092.2		52575	141801225	NM_029092.2	Rg9mtd1	NP_083368.1	ILMN_2689740	10739	S	1498	TCATTTCGAAAAGGCTCCTTAAATGTGCGCACGTGGAAAAGGTGACCTAA	16	-	56034133-56034138:56034139-56034182	16qC1.1	Mus musculus RNA (guanine-9-) methyltransferase domain containing 1 (Rg9mtd1), mRNA.	A semiautonomous, self replicating organelle that occurs in varying numbers, shapes, and sizes in the cytoplasm of virtually all eukaryotic cells. It is notably the site of tissue respiration [goid 5739] [evidence IEA]		Catalysis of the transfer of a methyl group to an acceptor molecule [goid 8168] [evidence IEA]; Catalysis of the transfer of a group, e.g. a methyl group, glycosyl group, acyl group, phosphorus-containing, or other groups, from one compound (generally reg	D16Ertd454e; Rnmtd1; MGC118020; 1300018J16Rik	D16Ertd454e; Rnmtd1; MGC118020; 1300018J16Rik
17358	2.10173	4.292	9.19009000370009	16.6408084308547	1.33e-11	2.39e-09	8.6216	16.9197413378393	17358	EPM2AIP1	1990520	Mus musculus	RefSeq	ILMN_218771	ILMN_218771	EPM2AIP1	NM_175266.2	NM_175266.2		77781	31341455	NM_175266.2	Epm2aip1	NP_780475.1	ILMN_2895177	1990520	S	3896	GTGTCCACTTCTTTTTATATTCACCTGTGAATGCACCTCTCAGATCAAGG	9	+	111123556-111123605	9qF3	Mus musculus EPM2A (laforin) interacting protein 1 (Epm2aip1), mRNA.	The irregular network of unit membranes, visible only by electron microscopy, that occurs in the cytoplasm of many eukaryotic cells. The membranes form a complex meshwork of tubular channels, which are often expanded into slitlike cavities called cisternae. The ER takes two forms, rough (or granular), with ribosomes adhering to the outer surface, and smooth (with no ribosomes attached) [goid 5783…	Any process specifically pertinent to the functioning of integrated living units: cells, tissues, organs, and organisms. A process is a collection of molecular events with a defined beginning and end [goid 8150] [evidence ND ]	Interacting selectively with any protein or protein complex (a complex of two or more proteins that may include other nonprotein molecules) [goid 5515] [evidence ISO]	A930003G21Rik; mKIAA0766	A930003G21Rik; mKIAA0766
18084	2.15961	4.468	8.58742346967299	24.2278906126479	3.84e-14	1.66e-11	10.7799	22.7540097751392	18084	FCGR4	830632	Mus musculus	RefSeq	ILMN_212868	ILMN_212868	FCGR4	NM_144559.1	NM_144559.1		246256	21362368	NM_144559.1	Fcgr4	NP_653142.1	ILMN_2631161	830632	S	1158	GGACTCTGGGTGGCGATGGCGATCCTTTCCGTGCTTAGCCATTGCTCCTA	1	+	172959813-172959862	1qH3	Mus musculus Fc receptor, IgG, low affinity IV (Fcgr4), mRNA.	Penetrating at least one phospholipid bilayer of a membrane. May also refer to the state of being buried in the bilayer with no exposure outside the bilayer. When used to describe a protein, indicates that all or part of the peptide sequence is embedded in the membrane [goid 16021] [evidence IEA]		Combining with an extracellular or intracellular messenger to initiate a change in cell activity [goid 4872] [evidence IEA]	4833442P21Rik; FcgammaRIV; CD16-2; FcgRIV; Fcrl3; Fcgr3a	4833442P21Rik; FcgammaRIV; CD16-2; FcgRIV; Fcrl3; Fcgr3a
38423	2.17438	4.514	8.98584376352039	21.3468155681159	2.81e-13	8.73e-11	10.059	20.7977857827399	38423	SFRP2	4230446	Mus musculus	RefSeq	ILMN_220619	ILMN_220619	SFRP2	NM_009144.1	NM_009144.1		20319	6677894	NM_009144.1	Sfrp2	NP_033170.1	ILMN_1214602	4230446	S	1718	CCAGCTACAGAACTTCAGTTTATAAGCACACAGTAACCATTCCTCATTGC	3	+	83577953-83578002	3qE3	Mus musculus secreted frizzled-related protein 2 (Sfrp2), mRNA.	The space external to the outermost structure of a cell. For cells without external protective or external encapsulating structures this refers to space outside of the plasma membrane. This term covers the host cell environment outside an intracellular parasite [goid 5576] [evidence IEA]	The process whereby relatively unspecialized cells, e.g. embryonic or regenerative cells, acquire specialized structural and/or functional features that characterize the cells, tissues, or organs of the mature organism or some other relatively stable phas	Interacting selectively with any protein or protein complex (a complex of two or more proteins that may include other nonprotein molecules) [goid 5515] [evidence IEA]	Sdf5; AI851596	Sdf5; AI851596
14927	2.2182	4.653	9.69680849944545	16.8847181707256	1.07e-11	2e-09	8.69897	17.1462740100571	14927	DDIT4L	3120309	Mus musculus	RefSeq	ILMN_218436	ILMN_218436	DDIT4L	NM_030143.3	NM_030143.3		73284	141803339	NM_030143.3	Ddit4l	NP_084419.2	ILMN_2695819	3120309	S	2497	TGGTGAGGCTTCTCAGGCATGGACATAGATCTTTTACCCGTTAGCAGTTC	3	+	137291136-137291185	3qG3	Mus musculus DNA-damage-inducible transcript 4-like (Ddit4l), mRNA.	All of the contents of a cell excluding the plasma membrane and nucleus, but including other subcellular structures [goid 5737] [evidence IEA]; The part of a cell or its extracellular environment in which a gene product is located. A gene product may be located in one or more parts of a cell and its location may be as specific as a particular macromolecular complex, that is, a stable, persistent …	Any process that stops, prevents or reduces the frequency, rate or extent of signal transduction [goid 9968] [evidence IEA]; Any process specifically pertinent to the functioning of integrated living units: cells, tissues, organs, and organisms. A process	Elemental activities, such as catalysis or binding, describing the actions of a gene product at the molecular level. A given gene product may exhibit one or more molecular functions [goid 3674] [evidence ND ]	RTP801L; 1700108M02Rik; 1700037B15Rik; Smhs1; REDD2	1700108M02Rik; 1700037B15Rik; Smhs1; REDD2; RTP801L
29327	2.26297	4.8	9.39380344176701	22.5104597343532	1.22e-13	4.32e-11	10.3645	21.6202769457186	29327	MGMT	3990435	Mus musculus	MEEBO	ILMN_212418	ILMN_212418	MGMT	scl0017314.1_97	NM_008598.1			6678877	NM_008598.1	Mgmt		ILMN_1232183	3990435	S	660	TGAATGACACATAGACGTAACGCGTGTCGGAAGCGGATGTGTGGTGGCAC						A membrane-bounded organelle of eukaryotic cells in which chromosomes are housed and replicated. In most cells, the nucleus contains all of the cell's chromosomes except the organellar chromosomes, and is the site of RNA synthesis and processing. In some species, or in specialized cell types, RNA metabolism or DNA replication may be absent [goid 5634] [evidence IEA]	A change in state or activity of a cell or an organism (in terms of movement, secretion, enzyme production, gene expression, etc.) as a result of a stimulus indicating damage to its DNA from environmental insults or errors during metabolism [goid 6974] [e	Interacting selectively with any metal ion [goid 46872] [evidence IEA]; Catalysis of the reaction: DNA (containing 6-O-methylguanine) + (protein)-L-cysteine = DNA (without 6-O-methylguanine) + protein S-methyl-L-cysteine [goid 3908] [evidence IEA]; Cataly
42101	2.29319	4.901	11.4098130258566	20.639393417769	4.76e-13	1.35e-10	9.86967	20.2742371725269	42101	TOMM22	1010497	Mus musculus	RefSeq	ILMN_187433	ILMN_247156	TOMM22	NM_172609.3	NM_172609.3		223696	142383435	NM_172609.3	Tomm22	NP_766197.2	ILMN_2507182	1010497	S	846	GAGTACAGAAGTCACCAGGAATCCCAGAGAGAAGGGAGGCTGGCTGTAGC	15	+	79503114-79503163	15qE1	Mus musculus translocase of outer mitochondrial membrane 22 homolog (yeast) (Tomm22), nuclear gene encoding mitochondrial protein, mRNA.	Penetrating at least one phospholipid bilayer of a membrane. May also refer to the state of being buried in the bilayer with no exposure outside the bilayer. When used to describe a protein, indicates that all or part of the peptide sequence is embedded in the membrane [goid 16021] [evidence IEA]; The inner, i.e. lumen-facing, lipid bilayer of the mitochondrial envelope. It is highly folded to fo…	The directed movement of substances (such as macromolecules, small molecules, ions) into, out of, within or between cells, or within a multicellular organism [goid 6810] [evidence IEA]; The directed movement of proteins in a cell, from one side of a membr	Combining with an extracellular or intracellular messenger to initiate a change in cell activity [goid 4872] [evidence IEA]	Tom22; 2310047D01	Tom22; 2310047D01
42709	2.29944	4.923	9.30418138075579	19.4468275801847	1.2e-12	3.08e-10	9.51145	19.3478860739297	42709	TTC27	3130433	Mus musculus	RefSeq	ILMN_220647	ILMN_220647	TTC27	NM_152817.3	NM_152817.3		74196	141802682	NM_152817.3	Ttc27	NP_690030.2	ILMN_1238733	3130433	S	2738	GCTTTCTCCAATTCCTCCAGTACCTGTATTTCTGAAACACAAGATACCCG	17	+	75262828-75262877	17qE2	Mus musculus tetratricopeptide repeat domain 27 (Ttc27), mRNA.	The part of a cell or its extracellular environment in which a gene product is located. A gene product may be located in one or more parts of a cell and its location may be as specific as a particular macromolecular complex, that is, a stable, persistent association of macromolecules that function together [goid 5575] [evidence ND ]	Any process specifically pertinent to the functioning of integrated living units: cells, tissues, organs, and organisms. A process is a collection of molecular events with a defined beginning and end [goid 8150] [evidence ND ]	The selective, often stoichiometric, interaction of a molecule with one or more specific sites on another molecule [goid 5488] [evidence IEA]	2610511O17Rik	2610511O17Rik
41393	2.35719	5.124	8.47091587773303	28.4964508395297	2.95e-15	1.86e-12	11.7305	25.222402267257	41393	THY1	7040201	Mus musculus	RefSeq	ILMN_214109	ILMN_214109	THY1	NM_009382.3	NM_009382.3		21838	134152684	NM_009382.3	Thy1	NP_033408.1	ILMN_2644350	7040201	S	1561	GGGCAGGCGGTGGAGTGAGATCCGGCGTGCACACTTTTTGGAAGATAGCT	9	+	43856488-43856537	9qA5.1	Mus musculus thymus cell antigen 1, theta (Thy1), mRNA.	Double layer of lipid molecules that encloses all cells, and, in eukaryotes, many organelles; may be a single or double lipid bilayer; also includes associated proteins [goid 16020] [evidence IEA]; The membrane surrounding a cell that separates the cell from its external environment. It consists of a phospholipid bilayer and associated proteins [goid 5886] [evidence IEA]; Tethered to a membrane b…	Development of a cone cell, one of the sensory cells in the eye that reacts to the presence of light. Cone cells contain the photopigment iodopsin or cyanopsin and are responsible for photopic (daylight) vision [goid 46549] [evidence IMP]; Any process tha		Thy1.2; Thy1.1; CD90; Thy-1; Thy-1.2; T25	Thy1.1; CD90; Thy1.2; Thy-1; Thy-1.2; T25
8215	2.41198	5.322	9.16184828704851	23.9888196724611	4.49e-14	1.89e-11	10.7235	22.6015481114997	8215	AQR	4810497	Mus musculus	RefSeq	ILMN_216848	ILMN_216848	AQR	NM_009702.1	NM_009702.1		11834	33859507	NM_009702.1	Aqr	NP_033832.1	ILMN_2925196	4810497	S	4608	CAGCACAGCCTGGGACATTCCATTTATAAACTCTAAGTGAGGTTACCTTT	2	-	113927116-113927165	2qE4	Mus musculus aquarius (Aqr), mRNA.	A membrane-bounded organelle of eukaryotic cells in which chromosomes are housed and replicated. In most cells, the nucleus contains all of the cell's chromosomes except the organellar chromosomes, and is the site of RNA synthesis and processing. In some species, or in specialized cell types, RNA metabolism or DNA replication may be absent [goid 5634] [evidence IEA]; A ribonucleoprotein complex, …	Any process involved in the conversion of a primary mRNA transcript into one or more mature mRNA(s) prior to translation into polypeptide [goid 6397] [evidence IEA]; The process of removing sections of the primary RNA transcript to remove sequences not pr	Interacting selectively with an RNA molecule or a portion thereof [goid 3723] [evidence IEA]; Elemental activities, such as catalysis or binding, describing the actions of a gene product at the molecular level. A given gene product may exhibit one or more	mKIAA0560; AW495846	mKIAA0560; AW495846
2239	2.41425	5.33	9.33893996603789	27.4735461712492	5.26e-15	2.99e-12	11.5243	24.671332708639	2239	ARL5A	6940494	Mus musculus	MEEBO	ILMN_218211	ILMN_218211	2810410P22RIK	scl0075423.2_59	NM_182994.1			33695143	NM_182994.1	2810410P22Rik		ILMN_2692989	6940494	S	3893	GGTGAGGTAAAGACAGGGTTTCCTTACTTAACGGATTTGAGCGCTTCTGT
19257	2.49922	5.654	11.4781792102586	20.3465695576918	5.94e-13	1.61e-10	9.79317	20.0520089174225	19257	GLRX1	6330543	Mus musculus	MEEBO	ILMN_224227	ILMN_224227	GLRX1	scl093692.3_322				31981457	NM_053108	Glrx1		ILMN_2776922	6330543	S	1227	CATGGATCTGTAGATCACTTCTCTGGTCTCCAGTGAGGAGGATTCATTAC
11381	2.56199	5.905	10.8056918660678	28.7826840555371	2.51e-15	1.63e-12	11.7878	25.3724765631299	11381	CASP1	1940722	Mus musculus	RefSeq	ILMN_211039	ILMN_211039	CASP1	NM_009807.2	NM_009807.2		12362	86198304	NM_009807.2	Casp1	NP_033937.2	ILMN_1247592	1940722	S	1355	CACTGCTGATAGGGTGACCCTGACAAAACGTTTCTACCTCTTCCCGGGAC	9	+	5306714-5306763	9qA1	Mus musculus caspase 1 (Casp1), mRNA.	The living contents of a cell; the matter contained within (but not including) the plasma membrane, usually taken to exclude large vacuoles and masses of secretory or ingested material. In eukaryotes it includes the nucleus and cytoplasm [goid 5622] [evidence IEA]; The space external to the outermost structure of a cell. For cells without external protective or external encapsulating structures t…	The posttranslational modification of a protein, particularly secretory proteins and proteins targeted for membranes or specific cellular locations [goid 16485] [evidence IDA]; The posttranslational modification of a protein, particularly secretory protei	Catalysis of the hydrolysis of various bonds, e.g. C-O, C-N, C-C, phosphoric anhydride bonds, etc. Hydrolase is the systematic name for any enzyme of EC class 3 [goid 16787] [evidence IEA]; Catalysis of the hydrolysis of peptide bonds in a polypeptide cha	ICE; Il1bc	ICE; Il1bc
36387	2.60364	6.078	9.95951712001083	22.0440027141761	1.7e-13	5.82e-11	10.2351	21.2961421611222	36387	RBBP4	1190692	Mus musculus	RefSeq	ILMN_208824	ILMN_244221	RBBP4	NM_009030.3	NM_009030.3		19646	118130570	NM_009030.3	Rbbp4	NP_033056.2	ILMN_1230623	1190692	S	4212	GGGAACTTGAGTGCCTGAGAAGTGTGTATGTAGAACCTGGATTTAGGGTG	4	-	128984489-128984538	4qD2.2	Mus musculus retinoblastoma binding protein 4 (Rbbp4), mRNA.	An approximately 2 MDa multi-subunit complex that exhibits ATP-dependent chromatin remodeling activity in addition to histone deacetylase (HDAC) activity, and has been shown to establish transcriptional repression of a number of target genes in vertebrates, invertebrates and fungi. Amongst its subunits, the NuRD complex contains histone deacetylases, histone binding proteins and Mi-2-like protein…	Any process that modulates the frequency, rate or extent of DNA-dependent transcription [goid 6355] [evidence IEA]; The synthesis of either RNA on a template of DNA or DNA on a template of RNA [goid 6350] [evidence IEA]; The progression of biochemical and	Interacting selectively with any protein or protein complex (a complex of two or more proteins that may include other nonprotein molecules) [goid 5515] [evidence IPI]	mRbAp48	mRbAp48
22776	2.62414	6.165	10.5140300684759	23.9270373707672	4.68e-14	1.91e-11	10.719	22.5618759481529	22776	KLK8	6200446	Mus musculus	RefSeq	ILMN_216774	ILMN_216774	KLK8	NM_008940.2	NM_008940.2		259277	133893243	NM_008940.2	Klk8	NP_032966.1	ILMN_2675232	6200446	S	1193	CCGAGAAACCTGGAGTCTACACCAAAATCTGCCGCTACACTACCTGGATC	7	+	51059063-51059112	7qB4	Mus musculus kallikrein related-peptidase 8 (Klk8), mRNA.	The space external to the outermost structure of a cell. For cells without external protective or external encapsulating structures this refers to space outside of the plasma membrane. This term covers the host cell environment outside an intracellular parasite [goid 5576] [evidence IEA]; That part of a multicellular organism outside the cells proper, usually taken to be outside the plasma membra…	The hydrolysis of a peptide bond or bonds within a protein [goid 6508] [evidence IEA]; Any process that modulates the physical form of a synapse, the junction between a neuron and a target (neuron, muscle, or secretory cell) [goid 50807] [evidence IMP]; A	Catalysis of the hydrolysis of various bonds, e.g. C-O, C-N, C-C, phosphoric anhydride bonds, etc. Hydrolase is the systematic name for any enzyme of EC class 3 [goid 16787] [evidence IEA]; Catalysis of the hydrolysis of a peptide bond. A peptide bond is	Prss19; Nrpn; BSP1	Prss19; Nrpn; BSP1
22002	2.68341	6.424	9.61134954427947	32.9608920188954	2.9e-16	3.08e-13	12.5114	27.3790139224725	22002	IRX2	2970008	Mus musculus	RefSeq	ILMN_256714	ILMN_256714	IRX2	NM_010574.2	NM_010574.2		16372	47059033	NM_010574.2	Irx2	NP_034704.1	ILMN_3115213	2970008	A	2187	CAGCGGTAGCCCTGGTTCCTGCCCCAAAGGTGGTCCTACCTCACCTTTTA	13	+	72771366-72771415	13qC1	Mus musculus Iroquois related homeobox 2 (Drosophila) (Irx2), mRNA.	A membrane-bounded organelle of eukaryotic cells in which chromosomes are housed and replicated. In most cells, the nucleus contains all of the cell's chromosomes except the organellar chromosomes, and is the site of RNA synthesis and processing. In some species, or in specialized cell types, RNA metabolism or DNA replication may be absent [goid 5634] [evidence IEA]; The part of a cell or its ext…	Any process that modulates the frequency, rate or extent of DNA-dependent transcription [goid 6355] [evidence IEA]; Any process that modulates the frequency, rate or extent of the synthesis of either RNA on a template of DNA or DNA on a template of RNA [g	Interacting selectively with DNA (deoxyribonucleic acid) [goid 3677] [evidence IEA]; Interacting selectively with DNA of a specific nucleotide composition, e.g. GC-rich DNA binding, or with a specific sequence motif or type of DNA e.g. promotor binding or	MGC103290; IRX6	MGC103290; IRX6
39802	2.72544	6.614	10.041190122538	23.6548376707631	5.6e-14	2.21e-11	10.6556	22.3857398222336	39802	SP7	5260619	Mus musculus	RefSeq	ILMN_221260	ILMN_221260	SP7	NM_130458.1	NM_130458.1		170574	18485517	NM_130458.1	Sp7	NP_569725.1	ILMN_2733114	5260619	S	2727	CCAGTGACTTTTAAAGCCGCTTTGTGCCTTTGAAATGCCTTTCCTGAGAT	15	-	102184780-102184829	15qF3	Mus musculus trans-acting transcription factor 7 (Sp7), mRNA.	The living contents of a cell; the matter contained within (but not including) the plasma membrane, usually taken to exclude large vacuoles and masses of secretory or ingested material. In eukaryotes it includes the nucleus and cytoplasm [goid 5622] [evidence IEA]; A membrane-bounded organelle of eukaryotic cells in which chromosomes are housed and replicated. In most cells, the nucleus contains …	The process whereby a relatively unspecialized cell acquires the specialized features of an osteoblast, the mesodermal cell that gives rise to bone [goid 1649] [evidence IMP]; Any process that modulates the frequency, rate or extent of transcription from	Interacting selectively with DNA (deoxyribonucleic acid) [goid 3677] [evidence IDA]; Interacting selectively with DNA (deoxyribonucleic acid) [goid 3677] [evidence ISS]; Interacting selectively with any metal ion [goid 46872] [evidence IEA]; Interacting s	Osx; 6430578P22Rik; MGC130562; C22	Osx; 6430578P22Rik; MGC130562; C22
11401	2.85909	7.256	9.4342425948899	34.1439219916917	1.65e-16	1.93e-13	12.7144	27.8910067783924	11401	CASP9	7210706	Mus musculus	RefSeq	ILMN_212974	ILMN_212974	CASP9	NM_015733.4	NM_015733.4		12371	118131034	NM_015733.4	Casp9	NP_056548.2	ILMN_1217061	7210706	S	3749	GCCTCTGTGGATTGGGCGCAAAGGTTAAAGCCAGGGGAATCTTCATTTCT	4	+	141371743-141371792	4qE1	Mus musculus caspase 9 (Casp9), mRNA.	That fraction of cells, prepared by disruptive biochemical methods, that is soluble in water [goid 5625] [evidence IDA]; A membrane-bounded organelle of eukaryotic cells in which chromosomes are housed and replicated. In most cells, the nucleus contains all of the cell's chromosomes except the organellar chromosomes, and is the site of RNA synthesis and processing. In some species, or in speciali…	The hydrolysis of a peptide bond or bonds within a protein [goid 6508] [evidence RCA]; A process that directly activates any of the steps required for cell death by apoptosis [goid 6917] [evidence RCA]; Any process that activates or increases the frequenc	Catalysis of the hydrolysis of various bonds, e.g. C-O, C-N, C-C, phosphoric anhydride bonds, etc. Hydrolase is the systematic name for any enzyme of EC class 3 [goid 16787] [evidence IEA]; Catalysis of the hydrolysis of peptide bonds in a polypeptide cha	ICE-LAP6; Mch6; AW493809; Caspase-9; AI115399	ICE-LAP6; Mch6; AW493809; Caspase-9; AI115399
31046	2.95366	7.747	9.44470339231894	32.6899843288895	3.31e-16	3.36e-13	12.4737	27.2585371152942	31046	NLN	5670112	Mus musculus	RefSeq	ILMN_222235	ILMN_222235	NLN	NM_029447.1	NM_029447.1		75805	28077050	NM_029447.1	Nln	NP_083723.1	ILMN_2786567	5670112	S	3664	CCTGGCAGGAAACGAAATTAGAGCCTGTCTGTTCTTTAGACCCGGTGGAC	13	-	104813546-104813595	13qD1	Mus musculus neurolysin (metallopeptidase M3 family) (Nln), mRNA.	All of the contents of a cell excluding the plasma membrane and nucleus, but including other subcellular structures [goid 5737] [evidence IEA]; A semiautonomous, self replicating organelle that occurs in varying numbers, shapes, and sizes in the cytoplasm of virtually all eukaryotic cells. It is notably the site of tissue respiration [goid 5739] [evidence IEA]	The hydrolysis of a peptide bond or bonds within a protein [goid 6508] [evidence IEA]	Catalysis of the hydrolysis of various bonds, e.g. C-O, C-N, C-C, phosphoric anhydride bonds, etc. Hydrolase is the systematic name for any enzyme of EC class 3 [goid 16787] [evidence IEA]; Interacting selectively with zinc (Zn) ions [goid 8270] [evidence	C79345; 4930472G13Rik	C79345; 4930472G13Rik
33914	3.01286	8.072	9.37732355223259	29.598751917509	1.61e-15	1.11e-12	11.9547	25.7908665842333	33914	PDRG1	7400519	Mus musculus	RefSeq	ILMN_210839	ILMN_210839	PDRG1	NM_178939.2	NM_178939.2		68559	118130583	NM_178939.2	Pdrg1	NP_849270.1	ILMN_1249417	7400519	S	870	TAAAGCAGGACACTGACCGTTCACTTCTGCGTGAAGCAGACCTAGTGCTC	2	-	152834935-152834984	2qH1	Mus musculus p53 and DNA damage regulated 1 (Pdrg1), mRNA.	All of the contents of a cell excluding the plasma membrane and nucleus, but including other subcellular structures [goid 5737] [evidence IEA]; A multisubunit chaperone that acts to delivers unfolded proteins to cytosolic chaperonin. In humans, the complex is a heterohexamer of two PFD-alpha and four PFD-beta type subunits [goid 16272] [evidence IEA]	The process of assisting in the covalent and noncovalent assembly of single chain polypeptides or multisubunit complexes into the correct tertiary structure [goid 6457] [evidence IEA]	Interacting selectively with an unfolded protein [goid 51082] [evidence IEA]	Pdrg; AU020945; AV006589; 1110004D19Rik	AV006589; Pdrg; 1110004D19Rik; AU020945
7228	3.03307	8.186	9.06977470817537	30.2848286958617	1.12e-15	7.91e-13	12.1018	26.13213773908	7228	ADH7	620241	Mus musculus	RefSeq	ILMN_211984	ILMN_211984	ADH7	NM_009626.3	NM_009626.3		11529	133892676	NM_009626.3	Adh7	NP_033756.2	ILMN_2621448	620241	S	1395	CTGGCAAACCTTTATCTGCTTAGTTTACCGAGTGCCTAGGCTTCGCAGAG	3	+	137894309-137894358	3qG3	Mus musculus alcohol dehydrogenase 7 (class IV), mu or sigma polypeptide (Adh7), mRNA.	All of the contents of a cell excluding the plasma membrane and nucleus, but including other subcellular structures [goid 5737] [evidence IEA]; The living contents of a cell; the matter contained within (but not including) the plasma membrane, usually taken to exclude large vacuoles and masses of secretory or ingested material. In eukaryotes it includes the nucleus and cytoplasm [goid 5622] [evid…	The process of removal or addition of one or more electrons with or without the concomitant removal or addition of a proton or protons [goid 55114] [evidence IEA]; The chemical reactions and pathways resulting in the breakdown of ethanol, CH3-CH2-OH, a co	Interacting selectively with any metal ion [goid 46872] [evidence IEA]; Catalysis of the reaction: an alcohol + NAD+ = an aldehyde or ketone + NADH + H+ [goid 4022] [evidence TAS]; Catalysis of the reaction: an alcohol + NAD+ = an aldehyde or ketone + NAD	Adh3-t; Adh-3t; Adh-3e; Adt-1; Adh4; AI325182; Adh3-e; Adh3; Adh-3	Adh3-t; Adh-3t; Adh-3e; Adt-1; Adh4; AI325182; Adh3-e; Adh3; Adh-3
39840	3.29231	9.797	10.9608036209079	31.2723515888531	6.72e-16	5.66e-13	12.2472	26.607373145234	39840	SPARC	510050	Mus musculus	RefSeq	ILMN_223888	ILMN_257785	SPARC	NM_009242.3	NM_009242.3		20692	145966848	NM_009242.3	Sparc	NP_033268.1	ILMN_1243212	510050	S	2006	CCATGCAAACTCTCACAGCAATGTGAAGAGCTTGACAAGTCTTTCAAAAT				11qB1.3	Mus musculus secreted acidic cysteine rich glycoprotein (Sparc), mRNA.	The space external to the outermost structure of a cell. For cells without external protective or external encapsulating structures this refers to space outside of the plasma membrane. This term covers the host cell environment outside an intracellular parasite [goid 5576] [evidence IEA]; A layer consisting mainly of proteins (especially collagen) and glycosaminoglycans (mostly as proteoglycans) …	The series of molecular signals generated as a consequence of a transmembrane receptor tyrosine kinase binding to its physiological ligand [goid 7169] [evidence NAS]	Interacting selectively with copper (Cu) ions [goid 5507] [evidence IEA]; Interacting selectively with calcium ions (Ca2+) [goid 5509] [evidence IEA]	BM-40; AA517111	BM-40; AA517111
21329	3.34004	10.126	8.34965014797025	38.357633266543	2.57e-17	5e-14	13.301	29.545477626242	21329	IFI202B	450040	Mus musculus	RefSeq	ILMN_210704	ILMN_210704	IFI202B	NM_008327.1	NM_008327.1		26388	6680352	NM_008327.1	Ifi202b	NP_032353.1	ILMN_3014753	450040	I	148	CATCACTGCAGAAATATCCAGGAAGCTGACACACTCTGCCTTGTTGGAGA		+	67007-67056	1qH3	Mus musculus interferon activated gene 202B (Ifi202b), mRNA.	All of the contents of a cell excluding the plasma membrane and nucleus, but including other subcellular structures [goid 5737] [evidence IEA]; A membrane-bounded organelle of eukaryotic cells in which chromosomes are housed and replicated. In most cells, the nucleus contains all of the cell's chromosomes except the organellar chromosomes, and is the site of RNA synthesis and processing. In some …			Ifi202; Ifi202a; Ifbip-1	Ifi202; Ifi202a; Ifbip-1
44226	3.56411	11.828	8.22726308181188	43.2862082870506	3.71e-18	1.08e-14	13.9666	31.1977342195532	44226	XIST	4060521	Mus musculus	RefSeq	ILMN_187626	ILMN_187626	XIST	NR_001463.2	NR_001463.2		213742	37704378	NR_001463.2	Xist		ILMN_1224091	4060521	S	1	CAGATCTGTGTGGAGCTTTGTGAAGTCTACAGTTCTATAAAGCCGGGACC		-	100678522-100678571	XqD	Mus musculus inactive X specific transcripts (Xist) on chromosome X.	A structure composed of a very long molecule of DNA and associated proteins (e.g. histones) that carries hereditary information [goid 5694] [evidence IDA]	Compensating for the two-fold variation in X-chromosome:autosome ratios between sexes by a global inactivation of all, or most of, the genes on one of the X-chromosomes in the XX sex [goid 9048] [evidence IDA]; Compensating for the two-fold variation in X		AI314753; A430022B11	AI314753; A430022B11
17300	3.77721	13.71	8.83118351241251	41.6748268542721	6.81e-18	1.76e-14	13.7545	30.6872267907349	17300	EPB41L4A	6940142	Mus musculus	MEEBO	ILMN_194065	ILMN_194065	EPB4.1L4A	scl51554.26_374				7305032	NM_013512	Epb4.1l4a		ILMN_1220939	6940142	S	2360	GGACTCTGGGCCTGCATCAGACTGGTGACTTTTATTCCCACCAAACTGTT						All of the contents of a cell excluding the plasma membrane and nucleus, but including other subcellular structures [goid 5737] [evidence IEA]; Any of the various filamentous elements that form the internal framework of cells, and typically remain after treatment of the cells with mild detergent to remove membrane constituents and soluble components of the cytoplasm. The term embraces intermediat…		The action of a molecule that contributes to the structural integrity of a complex or assembly within or outside a cell [goid 5198] [evidence IEA]; Interacting selectively with any protein component of any cytoskeleton (actin, microtubule, or intermediate
21198	4.03285	16.368	12.1083360403246	37.0095372710742	4.56e-17	7.6e-14	13.1192	29.0429393072265	21198	HSPB8	460594	Mus musculus	RefSeq	ILMN_223232	ILMN_223232	HSPB8	NM_030704.1	NM_030704.1		80888	13507645	NM_030704.1	Hspb8	NP_109629.1	ILMN_2761205	460594	S	1713	GGGAGGATGTGTGTGTCTTTGTTGTGTGAATTGTGCTGTTGTTTAGAGGG	5	-	116669543-116669592	5qF	Mus musculus heat shock protein 8 (Hspb8), mRNA.		A change in state or activity of a cell or an organism (in terms of movement, secretion, enzyme production, gene expression, etc.) as a result of a disturbance in organismal or cellular homeostasis, usually, but not necessarily, exogenous (e.g. temperatur	Interacting selectively with any protein or protein complex (a complex of two or more proteins that may include other nonprotein molecules) [goid 5515] [evidence IPI]; Catalysis of the reaction: ATP + a protein serine/threonine = ADP + protein serine/thre	HSP20-like; E2IG1; H11; AW413033; D5Ucla4; AU018630; Cryac; HSP22; H11K	HSP20-like; E2IG1; H11; AW413033; D5Ucla4; AU018630; Cryac; HSP22; H11K
13141	4.08608	16.984	9.88015552643659	43.6636395245242	3.22e-18	1.07e-14	13.9706	31.3134650906795	13141	COX7A2L	5960327	Mus musculus	MEEBO	ILMN_223726	ILMN_223726	COX7A2L	scl020463.2_41	XM_123188.1			20901262	XM_123188.1	Cox7a2l		ILMN_1242107	5960327	S	696	GCGAAGCGCGGAAGCCTTTTGGAGTGTAGGTGTGATTGAGGAAGGAAAAC						The inner, i.e. lumen-facing, lipid bilayer of the mitochondrial envelope. It is highly folded to form cristae [goid 5743] [evidence IEA]; Double layer of lipid molecules that encloses all cells, and, in eukaryotes, many organelles; may be a single or double lipid bilayer; also includes associated proteins [goid 16020] [evidence IEA]; A semiautonomous, self replicating organelle that occurs in va…		Catalysis of the transfer of a solute or solutes from one side of a membrane to the other according to the reaction: 4 ferrocytochrome c + O2 = 4 ferricytochrome c + 2 H2O [goid 4129] [evidence IEA]; Any molecular entity that serves as an electron accepto
44752	4.29316	19.605	10.5068536348532	30.4738640864455	1.01e-15	7.62e-13	12.118	26.2245436126264	44752	ZFP330	5340328	Mus musculus	RefSeq	ILMN_187056	ILMN_187056	ZFP330	NM_145600.1	NM_145600.1		30932	21704207	NM_145600.1	Zfp330	NP_663575.1	ILMN_2825109	5340328	S	1442	CTTCATGCTGGGTAATGTTCACTCTGCATTAGCGGTTGCCATGTTCACCG	8	-	85287669-85287718	8qC2	Mus musculus zinc finger protein 330 (Zfp330), mRNA.	A membrane-bounded organelle of eukaryotic cells in which chromosomes are housed and replicated. In most cells, the nucleus contains all of the cell's chromosomes except the organellar chromosomes, and is the site of RNA synthesis and processing. In some species, or in specialized cell types, RNA metabolism or DNA replication may be absent [goid 5634] [evidence IEA]; The region of a chromosome th…		Interacting selectively with any metal ion [goid 46872] [evidence IEA]; Interacting selectively with zinc (Zn) ions [goid 8270] [evidence IEA]	MGC103365; BC008086; Noa36; MGC6718; MGC41503	Noa36; MGC103365; BC008086; MGC6718; MGC41503
